# Supplementary material for: Inhibition of oxygen dimerization by local symmetry tuning in Li-rich layered oxides for improved stability
Source: Nat Commun. 2020 Oct 2;11:4973. doi: 10.1038/s41467-020-18423-7 (PMC7532436; doi:10.1038/s41467-020-18423-7)
Supplement: Supplementary file 3 — Source Data [file 41467_2020_18423_MOESM3_ESM.xlsx]

## Sheet: Figure 2c
Figure 2c
	O with Ocenter[Ru2Li4] coordination in R-Li2-xRuO3	O with Ocenter[Ru1Li5] coordination in ID-Li2-xRuO3	O with Ocenter[Ru3Li3] coordination in ID-Li2-xRuO3	O with Ocenter[Ru2Li4] coordination in ID-Li2-xRuO3
x in Li2-xRuO3	Oxygen release energy (eV)	Oxygen release energy (eV)	Oxygen release energy (eV)	Oxygen release energy (eV)
0	5.64971	5.27591	6.05611	6.05337
0.5	5.38695	3.50703	5.87001	5.44313
1	5.52455	1.26731	6.39171	5.20863
1.5	-0.30495	1.09403	6.02613	5.37247
1.75	-0.02899	1.43089	5.40999	2.97631
2	-4.70889	-0.15623	1.36853	0.51281

## Sheet: Figure 3a
Figure 3a
	Observed	Calculated	Difference		Bragg positions
2θ	Intensity	Intensity	Intensity		2θ	Intensity
10.0001	738	891.038	-1570.55		18.0523	1000
10.0196	792	893.179	-1518.69		18.0523	0
10.039	780	895.327	-1532.84		18.0523	--
10.0585	787	897.479	-1527.99		18.0972	1000
10.0779	798	899.638	-1519.15		18.0972	0
10.0974	806	901.801	-1513.31		18.0972	--
10.1169	811	903.97	-1510.48		20.4352	1000
10.1363	816	906.145	-1507.65		20.4352	0
10.1558	735	908.324	-1590.83		20.4352	--
10.1752	841	910.509	-1487.02		20.4862	1000
10.1947	842	912.698	-1488.21		20.4862	0
10.2142	837	914.893	-1495.4		20.4862	--
10.2336	837	917.092	-1497.6		21.3608	1000
10.2531	841	919.296	-1495.8		21.3608	0
10.2725	845	921.504	-1494.01		21.3608	--
10.292	900	923.717	-1441.23		21.4141	1000
10.3115	884	925.935	-1459.44		21.4141	0
10.3309	824	928.157	-1521.67		21.4141	--
10.3504	879	930.384	-1468.89		23.8468	1000
10.3698	849	932.614	-1501.12		23.8468	0
10.3893	925	934.849	-1427.36		23.8468	--
10.4088	842	937.088	-1512.6		23.9065	1000
10.4282	922	939.331	-1434.84		23.9065	0
10.4477	905	941.578	-1454.09		23.9065	--
10.4671	912	943.828	-1449.34		27.3968	1000
10.4866	943	946.083	-1420.59		27.3968	0
10.5061	918	948.341	-1447.85		27.3968	--
10.5255	927	950.603	-1441.11		27.4657	1000
10.545	960	952.868	-1410.38		27.4657	0
10.5644	942	955.137	-1430.65		27.4657	--
10.5839	970	957.409	-1404.92		31.8395	1000
10.6034	978	959.684	-1399.19		31.8395	0
10.6228	920	961.963	-1459.47		31.8395	--
10.6423	941	964.244	-1440.75		31.9201	1000
10.6617	962	966.529	-1422.04		31.9201	0
10.6812	941	968.817	-1445.33		31.9201	--
10.7007	951	971.108	-1437.62		36.3472	1000
10.7201	980	973.401	-1410.91		36.3472	0
10.7396	1060	975.698	-1333.21		36.3472	--
10.759	924	977.997	-1471.51		36.44	1000
10.7785	990	980.298	-1407.81		36.44	0
10.798	1004	982.603	-1396.11		36.44	--
10.8174	985	984.909	-1417.42		36.4834	1000
10.8369	961	987.219	-1443.73		36.4834	0
10.8563	1026	989.53	-1381.04		36.4834	--
10.8758	986	991.844	-1423.35		36.5733	1000
10.8953	1003	994.16	-1408.67		36.5733	0
10.9147	1042	996.478	-1371.99		36.5733	--
10.9342	1056	998.798	-1360.31		36.5766	1000
10.9536	987	1001.12	-1431.63		36.5766	0
10.9731	1016	1003.44	-1404.95		36.5766	--
10.9926	1090	1005.77	-1333.28		36.6667	1000
11.012	1089	1008.1	-1336.61		36.6667	0
11.0315	1062	1010.43	-1365.94		36.6667	--
11.0509	1103	1012.76	-1327.27		36.9175	1000
11.0704	1069	1015.09	-1363.6		36.9175	0
11.0899	1043	1017.43	-1391.93		36.9175	--
11.1093	1097	1019.76	-1340.27		37.0118	1000
11.1288	1077	1022.1	-1362.61		37.0118	0
11.1482	1154	1024.44	-1287.95		37.0118	--
11.1677	1184	1026.78	-1260.28		37.9298	1000
11.1872	1138	1029.12	-1308.63		37.9298	0
11.2066	1124	1031.46	-1324.97		37.9298	--
11.2261	1082	1033.8	-1369.31		37.9866	1000
11.2455	1099	1036.15	-1354.65		37.9866	0
11.265	1154	1038.49	-1302		37.9866	--
11.2845	1120	1040.84	-1338.35		38.027	1000
11.3039	1140	1043.18	-1320.69		38.027	0
11.3234	1135	1045.53	-1328.04		38.027	--
11.3428	1004	1047.88	-1461.39		38.0839	1000
11.3623	1146	1050.23	-1321.74		38.0839	0
11.3818	1110	1052.58	-1360.09		38.0839	--
11.4012	1110	1054.93	-1362.44		41.5593	1000
11.4207	1132	1057.28	-1342.79		41.5593	0
11.4401	1127	1059.63	-1350.14		41.5593	--
11.4596	1167	1061.98	-1312.49		41.6666	1000
11.4791	1119	1064.33	-1362.84		41.6666	0
11.4985	1149	1066.68	-1335.19		41.6666	--
11.518	1136	1069.03	-1350.54		42.1751	1000
11.5374	1140	1071.39	-1348.89		42.1751	0
11.5569	1163	1073.74	-1328.25		42.1751	--
11.5764	1106	1076.09	-1387.6		42.2547	1000
11.5958	1123	1078.44	-1372.95		42.2547	0
11.6153	1173	1080.79	-1325.3		42.2547	--
11.6347	1118	1083.14	-1382.65		42.2841	1000
11.6542	1200	1085.49	-1303		42.2841	0
11.6737	1172	1087.85	-1333.35		42.2841	--
11.6931	1158	1090.2	-1349.7		42.364	1000
11.7126	1211	1092.55	-1299.05		42.364	0
11.732	1102	1094.9	-1410.4		42.364	--
11.7515	1190	1097.24	-1324.75		43.5127	1000
11.771	1211	1099.59	-1306.1		43.5127	0
11.7904	1137	1101.94	-1382.45		43.5127	--
11.8099	1109	1104.29	-1412.8		43.6255	1000
11.8293	1147	1106.64	-1377.14		43.6255	0
11.8488	1145	1108.98	-1381.49		43.6255	--
11.8683	1163	1111.33	-1365.83		43.6422	1000
11.8877	1164	1113.67	-1367.18		43.6422	0
11.9072	1181	1116.01	-1352.52		43.6422	--
11.9266	1197	1118.35	-1338.86		43.7554	1000
11.9461	1176	1120.7	-1362.2		43.7554	0
11.9656	1177	1123.04	-1363.54		43.7554	--
11.985	1194	1125.37	-1348.88		43.8256	1000
12.0045	1163	1127.71	-1382.22		43.8256	0
12.0239	1223	1130.05	-1324.56		43.8256	--
12.0434	1248	1132.38	-1301.89		43.9393	1000
12.0629	1167	1134.72	-1385.23		43.9393	0
12.0823	1165	1137.05	-1389.56		43.9393	--
12.1018	1163	1139.38	-1393.89		45.6497	1000
12.1212	1173	1141.71	-1386.22		45.6497	0
12.1407	1236	1144.04	-1325.55		45.6497	--
12.1602	1243	1146.36	-1320.87		45.7687	1000
12.1796	1241	1148.69	-1325.2		45.7687	0
12.1991	1217	1151.01	-1351.52		45.7687	--
12.2185	1206	1153.33	-1364.84		47.6368	1000
12.238	1210	1155.65	-1363.16		47.6368	0
12.2575	1209	1157.97	-1366.48		47.6368	--
12.2769	1227	1160.28	-1350.79		47.6517	1000
12.2964	1233	1162.6	-1347.11		47.6517	0
12.3158	1278	1164.91	-1304.42		47.6517	--
12.3353	1245	1167.22	-1339.73		47.7616	1000
12.3548	1238	1169.53	-1349.04		47.7616	0
12.3742	1226	1171.83	-1363.34		47.7616	--
12.3937	1276	1174.14	-1315.65		47.7765	1000
12.4131	1215	1176.44	-1378.95		47.7765	0
12.4326	1289	1178.74	-1307.25		47.7765	--
12.4521	1232	1181.04	-1366.54		47.9869	1000
12.4715	1225	1183.33	-1375.84		47.9869	0
12.491	1234	1185.62	-1369.13		47.9869	--
12.5104	1245	1187.91	-1360.42		48.1127	1000
12.5299	1287	1190.2	-1320.71		48.1127	0
12.5494	1265	1192.49	-1344.99		48.1127	--
12.5688	1239	1194.77	-1373.28		48.813	1000
12.5883	1237	1197.05	-1377.56		48.813	0
12.6077	1276	1199.33	-1340.83		48.813	--
12.6272	1261	1201.6	-1358.11		48.9413	1000
12.6467	1197	1203.87	-1424.38		48.9413	0
12.6661	1250	1206.14	-1373.65		48.9413	--
12.6856	1252	1208.41	-1373.92		52.3458	1000
12.705	1309	1210.67	-1319.18		52.3458	0
12.7245	1293	1212.93	-1337.44		52.3458	--
12.744	1280	1215.19	-1352.7		52.4847	1000
12.7634	1255	1217.45	-1379.96		52.4847	0
12.7829	1314	1219.7	-1323.21		52.4847	--
12.8023	1306	1221.95	-1333.46		54.1319	1000
12.8218	1289	1224.2	-1352.7		54.1319	0
12.8413	1330	1226.44	-1313.95		54.1319	--
12.8607	1260	1228.68	-1386.19		54.2764	1000
12.8802	1314	1230.92	-1334.43		54.2764	0
12.8996	1256	1233.15	-1394.66		54.2764	--
12.9191	1268	1235.38	-1384.89		56.1538	1000
12.9386	1317	1237.61	-1338.12		56.1538	0
12.958	1308	1239.83	-1349.34		56.1538	--
12.9775	1209	1242.06	-1450.56		56.2177	1000
12.9969	1307	1244.27	-1354.78		56.2177	0
13.0164	1304	1246.49	-1360		56.2177	--
13.0359	1285	1248.7	-1381.21		56.3047	1000
13.0553	1284	1250.91	-1384.41		56.3047	0
13.0748	1258	1253.11	-1412.62		56.3047	--
13.0942	1307	1255.31	-1365.82		56.3687	1000
13.1137	1259	1257.51	-1416.02		56.3687	0
13.1332	1285	1259.7	-1392.21		56.3687	--
13.1526	1292	1261.89	-1387.4		56.3781	1000
13.1721	1230	1264.08	-1451.58		56.3781	0
13.1915	1265	1266.26	-1418.77		56.3781	--
13.211	1248	1268.44	-1437.95		56.4752	1000
13.2305	1312	1270.61	-1376.12		56.4752	0
13.2499	1316	1272.78	-1374.29		56.4752	--
13.2694	1305	1274.95	-1387.46		56.5297	1000
13.2888	1311	1277.11	-1383.62		56.5297	0
13.3083	1311	1279.27	-1385.78		56.5297	--
13.3278	1303	1281.43	-1395.94		56.5393	1000
13.3472	1302	1283.58	-1399.09		56.5393	0
13.3667	1344	1285.73	-1359.24		56.5393	--
13.3861	1280	1287.87	-1425.38		56.627	1000
13.4056	1331	1290.01	-1376.52		56.627	0
13.4251	1384	1292.15	-1325.66		56.627	--
13.4445	1332	1294.28	-1379.79		56.6913	1000
13.464	1332	1296.41	-1381.92		56.6913	0
13.4834	1326	1298.53	-1390.04		56.6913	--
13.5029	1285	1300.65	-1433.16		57.0822	1000
13.5224	1340	1302.77	-1380.28		57.0822	0
13.5418	1287	1304.88	-1435.39		57.0822	--
13.5613	1320	1306.99	-1404.5		57.236	1000
13.5807	1264	1309.09	-1462.6		57.236	0
13.6002	1392	1311.19	-1336.7		57.236	--
13.6197	1378	1313.28	-1352.79		57.2877	1000
13.6391	1322	1315.37	-1410.88		57.2877	0
13.6586	1323	1317.46	-1411.97		57.2877	--
13.678	1315	1319.54	-1422.05		57.4422	1000
13.6975	1311	1321.61	-1428.12		57.4422	0
13.717	1279	1323.69	-1462.2		57.4422	--
13.7364	1348	1325.75	-1395.26		57.5181	1000
13.7559	1350	1327.82	-1395.33		57.5181	0
13.7753	1303	1329.88	-1444.38		57.5181	--
13.7948	1275	1331.93	-1474.44		57.5595	1000
13.8143	1346	1333.98	-1405.49		57.5595	0
13.8337	1353	1336.02	-1400.53		57.5595	--
13.8532	1351	1338.06	-1404.57		57.6732	1000
13.8726	1291	1340.1	-1466.61		57.6732	0
13.8921	1350	1342.13	-1409.64		57.6732	--
13.9116	1278	1344.16	-1483.67		57.7148	1000
13.931	1345	1346.18	-1418.69		57.7148	0
13.9505	1308	1348.2	-1457.7		57.7148	--
13.9699	1314	1350.21	-1453.72		59.495	1000
13.9894	1276	1352.21	-1493.72		59.495	0
14.0089	1299	1354.22	-1472.73		59.495	--
14.0283	1328	1356.21	-1445.72		59.6015	1000
14.0478	1370	1358.21	-1405.72		59.6015	0
14.0672	1392	1360.2	-1385.7		59.6015	--
14.0867	1390	1362.18	-1389.69		59.6566	1000
14.1062	1328	1364.16	-1453.66		59.6566	0
14.1256	1368	1366.13	-1415.64		59.6566	--
14.1451	1364	1368.1	-1421.61		59.7634	1000
14.1645	1315	1370.06	-1472.57		59.7634	0
14.184	1300	1372.02	-1489.53		59.7634	--
14.2035	1330	1373.97	-1461.48		60.3941	1000
14.2229	1421	1375.92	-1372.43		60.3941	0
14.2424	1329	1377.86	-1466.37		60.3941	--
14.2618	1314	1379.8	-1483.31		60.5586	1000
14.2813	1304	1381.73	-1495.24		60.5586	0
14.3008	1402	1383.66	-1399.17		60.5586	--
14.3202	1336	1385.58	-1467.09		61.4785	1000
14.3397	1434	1387.5	-1371.01		61.4785	0
14.3591	1426	1389.41	-1380.92		61.4785	--
14.3786	1316	1391.32	-1492.83		61.6467	1000
14.3981	1358	1393.22	-1452.73		61.6467	0
14.4175	1372	1395.12	-1440.63		61.6467	--
14.437	1449	1397.01	-1365.52		61.8401	1000
14.4564	1398	1398.9	-1418.41		61.8401	0
14.4759	1415	1400.78	-1403.29		61.8401	--
14.4954	1418	1402.65	-1402.16		61.9839	1000
14.5148	1424	1404.52	-1398.03		61.9839	0
14.5343	1435	1406.39	-1388.9		61.9839	--
14.5537	1492	1408.25	-1333.76		62.0095	1000
14.5732	1432	1410.1	-1395.61		62.0095	0
14.5927	1458	1411.95	-1371.46		62.0095	--
14.6121	1445	1413.8	-1386.3		62.1537	1000
14.6316	1382	1415.63	-1451.14		62.1537	0
14.651	1424	1417.47	-1410.98		62.1537	--
14.6705	1428	1419.29	-1408.8		62.5452	1000
14.69	1454	1421.12	-1384.62		62.5452	0
14.7094	1402	1422.93	-1438.44		62.5452	--
14.7289	1363	1424.74	-1479.25		62.6093	1000
14.7483	1404	1426.55	-1440.06		62.6093	0
14.7678	1416	1428.35	-1429.86		62.6093	--
14.7873	1494	1430.14	-1353.65		62.7169	1000
14.8067	1459	1431.93	-1390.44		62.7169	0
14.8262	1472	1433.71	-1379.22		62.7169	--
14.8456	1412	1435.49	-1441		62.7813	1000
14.8651	1410	1437.26	-1444.77		62.7813	0
14.8846	1422	1439.03	-1434.54		62.7813	--
14.904	1510	1440.79	-1348.3		64.3033	1000
14.9235	1511	1442.55	-1349.06		64.3033	0
14.9429	1446	1444.3	-1415.81		64.3033	--
14.9624	1415	1446.04	-1448.55		64.4811	1000
14.9819	1480	1447.78	-1385.29		64.4811	0
15.0013	1494	1449.51	-1373.02		64.4811	--
15.0208	1500	1451.24	-1368.75		64.5214	1000
15.0402	1541	1452.96	-1329.47		64.5214	0
15.0597	1441	1454.68	-1431.18		64.5214	--
15.0792	1427	1456.39	-1446.89		64.6999	1000
15.0986	1442	1458.09	-1433.6		64.6999	0
15.1181	1484	1459.79	-1393.3		64.6999	--
15.1375	1423	1461.48	-1455.99		65.0329	1000
15.157	1386	1463.17	-1494.68		65.0329	0
15.1765	1425	1464.85	-1457.36		65.0329	--
15.1959	1409	1466.52	-1475.03		65.045	1000
15.2154	1411	1468.19	-1474.7		65.045	0
15.2348	1348	1469.86	-1539.37		65.045	--
15.2543	1307	1471.51	-1582.02		65.2132	1000
15.2738	1406	1473.17	-1484.67		65.2132	0
15.2932	1394	1474.81	-1498.32		65.2132	--
15.3127	1372	1476.45	-1521.96		65.2254	1000
15.3321	1354	1478.09	-1541.6		65.2254	0
15.3516	1347	1479.72	-1550.22		65.2254	--
15.3711	1345	1481.34	-1553.85		66.5395	1000
15.3905	1402	1482.96	-1498.46		66.5395	0
15.41	1353	1484.57	-1549.08		66.5395	--
15.4294	1410	1486.17	-1493.68		66.7251	1000
15.4489	1442	1487.77	-1463.28		66.7251	0
15.4684	1403	1489.36	-1503.87		66.7251	--
15.4878	1453	1490.95	-1455.46		67.0069	1000
15.5073	1377	1492.53	-1533.04		67.0069	0
15.5267	1368	1494.11	-1543.62		67.0069	--
15.5462	1341	1495.68	-1572.19		67.1942	1000
15.5657	1364	1497.24	-1550.75		67.1942	0
15.5851	1353	1498.8	-1563.31		67.1942	--
15.6046	1367	1500.35	-1550.86		67.3947	1000
15.624	1419	1501.9	-1500.4		67.3947	0
15.6435	1511	1503.44	-1409.94		67.3947	--
15.663	1372	1504.97	-1550.48		67.5579	1000
15.6824	1383	1506.5	-1541.01		67.5579	0
15.7019	1439	1508.02	-1486.53		67.5579	--
15.7213	1405	1509.53	-1522.04		67.5833	1000
15.7408	1435	1511.04	-1493.55		67.5833	0
15.7603	1371	1512.55	-1559.06		67.5833	--
15.7797	1478	1514.05	-1453.55		67.6573	1000
15.7992	1399	1515.54	-1534.05		67.6573	0
15.8186	1364	1517.02	-1570.53		67.6573	--
15.8381	1472	1518.5	-1464.01		67.7471	1000
15.8576	1468	1519.98	-1469.48		67.7471	0
15.877	1462	1521.44	-1476.95		67.7471	--
15.8965	1514	1522.9	-1426.41		67.8468	1000
15.9159	1435	1524.36	-1506.87		67.8468	0
15.9354	1510	1525.81	-1433.32		67.8468	--
15.9549	1530	1527.25	-1414.76		68.8545	1000
15.9743	1532	1528.69	-1414.2		68.8545	0
15.9938	1490	1530.12	-1457.63		68.8545	--
16.0132	1526	1531.55	-1423.05		69.0484	1000
16.0327	1524	1532.96	-1426.47		69.0484	0
16.0522	1474	1534.38	-1477.89		69.0484	--
16.0716	1552	1535.78	-1401.29		69.0513	1000
16.0911	1525	1537.18	-1429.69		69.0513	0
16.1105	1566	1538.58	-1390.09		69.0513	--
16.13	1431	1539.97	-1526.48		69.2459	1000
16.1495	1460	1541.35	-1498.86		69.2459	0
16.1689	1518	1542.73	-1442.23		69.2459	--
16.1884	1505	1544.09	-1456.6		72.2277	1000
16.2078	1534	1545.46	-1428.97		72.2277	0
16.2273	1538	1546.82	-1426.33		72.2277	--
16.2468	1504	1548.17	-1461.68		72.4341	1000
16.2662	1518	1549.51	-1449.02		72.4341	0
16.2857	1571	1550.85	-1397.36		72.4341	--
16.3051	1496	1552.19	-1473.69		73.04	1000
16.3246	1545	1553.51	-1426.02		73.04	0
16.3441	1538	1554.83	-1434.34		73.04	--
16.3635	1518	1556.15	-1455.66		73.2204	1000
16.383	1523	1557.46	-1451.97		73.2204	0
16.4024	1503	1558.76	-1473.27		73.2204	--
16.4219	1539	1560.06	-1438.57		73.2494	1000
16.4414	1502	1561.35	-1476.86		73.2494	0
16.4608	1552	1562.63	-1428.14		73.2494	--
16.4803	1450	1563.91	-1531.42		73.4306	1000
16.4997	1551	1565.18	-1431.69		73.4306	0
16.5192	1529	1566.45	-1454.96		73.4306	--
16.5387	1557	1567.71	-1428.21		74.1042	1000
16.5581	1458	1568.96	-1528.47		74.1042	0
16.5776	1577	1570.21	-1410.72		74.1042	--
16.597	1509	1571.45	-1479.96		74.3178	1000
16.6165	1531	1572.68	-1459.19		74.3178	0
16.636	1513	1573.91	-1478.42		74.3178	--
16.6554	1468	1664.47	-1613.97		74.6476	1000
16.6749	1535	1668.21	-1550.72		74.6476	0
16.6943	1556	1672.06	-1533.57		74.6476	--
16.7138	1517	1721.44	-1621.95		74.8633	1000
16.7333	1478	1726.81	-1666.32		74.8633	0
16.7527	1535	1732.36	-1614.87		74.8633	--
16.7722	1481	1738.1	-1674.61		74.8743	1000
16.7916	1456	1744.04	-1705.55		74.8743	0
16.8111	1528	1750.2	-1639.71		74.8743	--
16.8306	1549	1756.59	-1625.1		75.0908	1000
16.85	1584	1763.22	-1596.73		75.0908	0
16.8695	1615	1770.11	-1572.62		75.0908	--
16.8889	1566	1777.28	-1628.79		76.253	1000
16.9084	1494	1784.74	-1708.25		76.253	0
16.9279	1557	1792.53	-1653.04		76.253	--
16.9473	1543	1800.65	-1675.16		76.308	1000
16.9668	1624	1809.13	-1602.64		76.308	0
16.9862	1524	1818.01	-1711.52		76.308	--
17.0057	1601	1827.3	-1643.81		76.4159	1000
17.0252	1596	1837.05	-1658.56		76.4159	0
17.0446	1631	1847.28	-1633.79		76.4159	--
17.0641	1584	1858.03	-1691.54		76.475	1000
17.0835	1614	1869.35	-1672.86		76.475	0
17.103	1706	1881.27	-1592.78		76.475	--
17.1225	1679	1893.86	-1632.37		76.4913	1000
17.1419	1551	1907.16	-1773.67		76.4913	0
17.1614	1683	1921.24	-1655.74		76.4913	--
17.1808	1628	1936.16	-1725.67		76.5303	1000
17.2003	1710	1952	-1659.51		76.5303	0
17.2198	1715	1968.84	-1671.35		76.5303	--
17.2392	1703	1986.78	-1701.28		76.6048	1000
17.2587	1693	2005.91	-1730.42		76.6048	0
17.2781	1787	2026.37	-1656.88		76.6048	--
17.2976	1745	2048.27	-1720.78		76.6386	1000
17.3171	1792	2071.76	-1697.27		76.6386	0
17.3365	1830	2097.02	-1684.53		76.6386	--
17.356	1868	2124.22	-1673.73		76.7143	1000
17.3754	1920	2153.59	-1651.1		76.7143	0
17.3949	1942	2185.36	-1660.87		76.7143	--
17.4144	1903	2219.82	-1734.32		76.8282	1000
17.4338	2102	2257.27	-1572.78		76.8282	0
17.4533	2034	2298.09	-1681.6		76.8282	--
17.4727	2002	2342.7	-1758.21		77.1875	1000
17.4922	2081	2391.59	-1728.1		77.1875	0
17.5117	2151	2445.34	-1711.84		77.1875	--
17.5311	2174	2504.59	-1748.1		77.4133	1000
17.5506	2282	2570.14	-1705.65		77.4133	0
17.57	2356	2642.92	-1704.43		77.4133	--
17.5895	2352	2724.02	-1789.52		77.519	1000
17.609	2375	2814.75	-1857.26		77.519	0
17.6284	2504	2916.72	-1830.22		77.519	--
17.6479	2497	3031.83	-1952.34		77.738	1000
17.6673	2646	3162.46	-1933.97		77.738	0
17.6868	2937	3311.54	-1792.05		77.738	--
17.7063	2922	3482.74	-1978.25		77.7462	1000
17.7257	3186	3680.62	-1912.13		77.7462	0
17.7452	3373	3910.96	-1955.47		77.7462	--
17.7646	3676	4180.97	-1922.48		77.9176	1000
17.7841	4017	4499.74	-1900.25		77.9176	0
17.8036	4370	4878.49	-1926		77.9176	--
17.823	5020	5331.06	-1728.57		77.966	1000
17.8425	5818	5874.06	-1473.57		77.966	0
17.8619	6497	6527.05	-1447.56		77.966	--
17.8814	7670	7312.33	-1059.84		77.9758	1000
17.9009	9002	8253.39	-668.894		77.9758	0
17.9203	10356	9372.14	-433.651		77.9758	--
17.9398	11840	10681.9	-259.416		78.1463	1000
17.9592	13170	12175.3	-422.793		78.1463	0
17.9787	15064	13804.8	-158.318		78.1463	--
17.9982	16407	15461.1	-471.6		78.2048	1000
18.0176	17374	16961.6	-1005.07		78.2048	0
18.0371	17837	18076.8	-1657.29		78.2048	--
18.0565	17833	18601.4	-2185.87		78.5796	1000
18.076	17501	18437.4	-2353.88		78.5796	0
18.0955	16956	17630.4	-2091.95		78.5796	--
18.1149	15552	16341.1	-2206.65		78.8111	1000
18.1344	14435	14780.4	-1762.86		78.8111	0
18.1538	12879	13145.8	-1684.35		78.8111	--
18.1733	11437	11581.8	-1562.28		79.7209	1000
18.1928	10286	10169.9	-1301.37		79.7209	0
18.2122	9215	8941.52	-1144.03		79.7209	--
18.2317	8147	7896.79	-1167.3		79.8565	1000
18.2511	7179	7019.9	-1258.41		79.8565	0
18.2706	6575	6288.87	-1131.38		79.8565	--
18.2901	5867	5680.99	-1231.5		79.9571	1000
18.3095	5464	5175.17	-1128.68		79.9571	0
18.329	4992	4753.14	-1178.64		79.9571	--
18.3484	4664	4399.37	-1152.88		80.0933	1000
18.3679	4389	4101.15	-1129.66		80.0933	0
18.3874	4304	3848.11	-961.616		80.0933	--
18.4068	4064	3631.93	-985.44		80.1738	1000
18.4263	3799	3445.95	-1064.46		80.1738	0
18.4457	3830	3284.87	-872.382		80.1738	--
18.4652	3765	3144.48	-796.992		80.4119	1000
18.4847	3686	3021.41	-752.922		80.4119	0
18.5041	3516	2912.96	-814.466		80.4119	--
18.5236	3462	2816.9	-772.41		80.8257	1000
18.543	3329	2731.46	-819.971		80.8257	0
18.5625	3159	2655.15	-913.656		80.8257	--
18.582	3121	2586.73	-883.238		81.0666	1000
18.6014	2972	2525.18	-970.689		81.0666	0
18.6209	2992	2469.62	-895.133		81.0666	--
18.6403	2897	2419.33	-939.837		81.0799	1000
18.6598	2876	2373.66	-915.167		81.0799	0
18.6793	2638	2332.08	-1111.59		81.0799	--
18.6987	2694	2294.13	-1017.63		81.1886	1000
18.7182	2571	2259.4	-1105.91		81.1886	0
18.7376	2469	2227.55	-1176.06		81.1886	--
18.7571	2382	2198.83	-1234.33		81.2214	1000
18.7766	2357	2171.88	-1232.39		81.2214	0
18.796	2332	2147.01	-1232.52		81.2214	--
18.8155	2249	2124.3	-1292.8		81.3219	1000
18.8349	2217	2103.01	-1303.52		81.3219	0
18.8544	2086	2083.26	-1414.77		81.3219	--
18.8739	2195	2064.91	-1287.42		81.3836	1000
18.8933	2054	2047.84	-1411.35		81.3836	0
18.9128	2103	2031.92	-1346.43		81.3836	--
18.9322	1965	2017.07	-1469.58		81.405	1000
18.9517	2027	2003.19	-1393.69		81.405	0
18.9712	1938	1990.2	-1469.7		81.405	--
18.9906	1941	1978.02	-1454.53		81.431	1000
19.0101	1869	1966.61	-1515.12		81.431	0
19.0295	1908	1955.89	-1465.4		81.431	--
19.049	1884	1945.81	-1479.32		81.4639	1000
19.0685	1877	1936.32	-1476.83		81.4639	0
19.0879	1824	1927.39	-1520.9		81.4639	--
19.1074	1822	1918.97	-1514.47		81.4876	1000
19.1268	1800	1911.02	-1528.52		81.4876	0
19.1463	1833	1903.51	-1488.01		81.4876	--
19.1658	1821	1896.41	-1492.92		81.6269	1000
19.1852	1750	1889.69	-1557.2		81.6269	0
19.2047	1710	1883.33	-1590.84		81.6269	--
19.2241	1711	1877.31	-1583.81		81.6483	1000
19.2436	1764	1871.59	-1525.1		81.6483	0
19.2631	1790	1866.17	-1493.68		81.6483	--
19.2825	1816	1861.03	-1462.53		81.7314	1000
19.302	1757	1856.14	-1516.64		81.7314	0
19.3214	1760	1851.49	-1509		81.7314	--
19.3409	1743	1847.07	-1521.58		82.5293	1000
19.3604	1723	1842.86	-1537.37		82.5293	0
19.3798	1697	1838.86	-1559.37		82.5293	--
19.3993	1749	1835.05	-1503.56		82.622	1000
19.4187	1783	1831.41	-1465.92		82.622	0
19.4382	1657	1738.4	-1498.91		82.622	--
19.4577	1659	1737.53	-1496.04		82.7776	1000
19.4771	1769	1691.68	-1340.19		82.7776	0
19.4966	1698	1692.15	-1411.66		82.7776	--
19.516	1689	1692.63	-1421.14		82.8706	1000
19.5355	1770	1693.1	-1340.61		82.8706	0
19.555	1723	1693.58	-1388.09		82.8706	--
19.5744	1790	1694.06	-1321.57		83.3728	1000
19.5939	1695	1694.54	-1417.05		83.3728	0
19.6133	1714	1695.02	-1398.53		83.3728	--
19.6328	1702	1695.51	-1411.02		83.6248	1000
19.6523	1724	1696.01	-1389.52		83.6248	0
19.6717	1705	1696.51	-1409.02		83.6248	--
19.6912	1726	1697.02	-1388.53		83.6501	1000
19.7106	1707	1697.54	-1408.05		83.6501	0
19.7301	1765	1698.07	-1350.57		83.6501	--
19.7496	1785	1698.61	-1331.12		83.8326	1000
19.769	1746	1699.16	-1370.67		83.8326	0
19.7885	1743	1699.73	-1374.24		83.8326	--
19.8079	1779	1700.32	-1338.83		83.9034	1000
19.8274	1733	1700.93	-1385.43		83.9034	0
19.8469	1736	1701.56	-1383.07		83.9034	--
19.8663	1714	1702.22	-1405.73		84.0866	1000
19.8858	1732	1702.91	-1388.42		84.0866	0
19.9052	1670	1703.64	-1451.14		84.0866	--
19.9247	1717	1704.4	-1404.91		84.2502	1000
19.9442	1722	1705.22	-1400.73		84.2502	0
19.9636	1706	1707.65	-1419.16		84.2502	--
19.9831	1727	1708.64	-1399.14		84.506	1000
20.0025	1727	1709.69	-1400.2		84.506	0
20.022	1733	1711.62	-1396.13		84.506	--
20.0415	1726	1712.89	-1404.4		84.5868	1000
20.0609	1706	1714.29	-1425.8		84.5868	0
20.0804	1733	1715.82	-1400.33		84.5868	--
20.0998	1774	1717.53	-1361.03		84.8442	1000
20.1193	1775	1719.42	-1361.93		84.8442	0
20.1388	1782	1721.55	-1357.06		84.8442	--
20.1582	1768	1723.94	-1373.45		84.8545	1000
20.1777	1832	1726.63	-1312.14		84.8545	0
20.1971	1824	1729.68	-1323.19		84.8545	--
20.2166	1752	1733.14	-1398.65		85.0156	1000
20.2361	1792	1737.06	-1362.56		85.0156	0
20.2555	1743	1741.47	-1415.98		85.0156	--
20.275	1815	1746.43	-1348.93		85.1131	1000
20.2944	1884	1751.92	-1285.43		85.1131	0
20.3139	1832	1757.91	-1343.42		85.1131	--
20.3334	1863	1764.26	-1318.77		85.2749	1000
20.3528	1814	1770.76	-1374.26		85.2749	0
20.3723	1802	1777.02	-1392.53		85.2749	--
20.3917	1853	1782.6	-1347.11		87.4604	1000
20.4112	1930	1786.97	-1274.48		87.4604	0
20.4307	1799	1789.67	-1408.18		87.4604	--
20.4501	1801	1790.42	-1406.93		87.7311	1000
20.4696	1891	1789.19	-1315.69		87.7311	0
20.489	1918	1786.19	-1285.7		87.7311	--
20.5085	1987	1781.83	-1212.34		87.8651	1000
20.528	1924	1776.59	-1270.1		87.8651	0
20.5474	1918	1770.96	-1270.47		87.8651	--
20.5669	1862	1765.31	-1320.82		88.1377	1000
20.5863	1898	1759.94	-1279.45		88.1377	0
20.6058	1946	1755.02	-1226.53		88.1377	--
20.6253	1902	1750.63	-1266.14		89.2273	1000
20.6447	1902	1746.8	-1262.31		89.2273	0
20.6642	1933	1743.51	-1228.02		89.2273	--
20.6836	1881	1740.74	-1277.24		89.2538	1000
20.7031	2025	1738.42	-1130.93		89.2538	0
20.7226	2009	1736.53	-1145.04		89.2538	--
20.742	1926	1735.01	-1226.52		89.4724	1000
20.7615	1902	1733.84	-1249.35		89.4724	0
20.7809	1953	1732.97	-1197.48		89.4724	--
20.8004	1909	1732.39	-1240.9		89.5065	1000
20.8199	1926	1732.06	-1223.57		89.5065	0
20.8393	1890	1731.99	-1259.5		89.5065	--
20.8588	1961	1732.16	-1188.67		89.5331	1000
20.8782	1981	1732.57	-1169.08		89.5331	0
20.8977	1975	1733.22	-1175.73		89.5331	--
20.9172	2034	1734.12	-1117.63		89.7528	1000
20.9366	1987	1735.3	-1165.81		89.7528	0
20.9561	1964	1736.77	-1190.28		89.7528	--
20.9755	1932	1738.58	-1224.09		90.3966	1000
20.995	1978	1740.77	-1180.27		90.3966	0
21.0145	1960	1743.39	-1200.9		90.3966	--
21.0339	1956	1746.54	-1208.05		90.5403	1000
21.0534	2070	1750.31	-1097.82		90.5403	0
21.0728	1942	1754.84	-1230.35		90.5403	--
21.0923	1887	1760.3	-1290.81		90.5991	1000
21.1118	1975	1766.91	-1209.42		90.5991	0
21.1312	1881	1774.95	-1311.46		90.5991	--
21.1507	1959	1784.75	-1243.26		90.6816	1000
21.1701	2032	1796.72	-1182.23		90.6816	0
21.1896	1855	1811.32	-1373.83		90.6816	--
21.2091	2039	1829.09	-1207.6		90.826	1000
21.2285	1927	1850.51	-1341.02		90.826	0
21.248	1979	1875.93	-1314.43		90.826	--
21.2674	1966	1905.26	-1356.77		90.8747	1000
21.2869	1926	1937.57	-1429.08		90.8747	0
21.3064	1883	1970.55	-1505.06		90.8747	--
21.3258	1987	2000.25	-1430.76		90.8851	1000
21.3453	1944	2021.83	-1495.34		90.8851	0
21.3647	1898	2031.22	-1550.73		90.8851	--
21.3842	1936	2026.89	-1508.4		90.966	1000
21.4037	1953	2010.12	-1474.63		90.966	0
21.4231	1950	1984.16	-1451.67		90.966	--
21.4426	1930	1953.05	-1440.56		91.0393	1000
21.462	1968	1920.63	-1370.14		91.0393	0
21.4815	2004	1889.78	-1303.29		91.0393	--
21.501	1948	1862.13	-1331.64		91.1497	1000
21.5204	1937	1838.28	-1318.79		91.1497	0
21.5399	1902	1818.18	-1333.69		91.1497	--
21.5593	1865	1801.45	-1353.96		91.1621	1000
21.5788	1925	1787.62	-1280.13		91.1621	0
21.5983	1962	1776.19	-1231.7		91.1621	--
21.6177	1860	1766.74	-1324.24		91.2538	1000
21.6372	1969	1758.87	-1207.38		91.2538	0
21.6566	1959	1752.29	-1210.8		91.2538	--
21.6761	1891	1746.74	-1273.24		91.3275	1000
21.6956	1912	1742.02	-1247.52		91.3275	0
21.715	1840	1737.97	-1315.48		91.3275	--
21.7345	1924	1734.46	-1227.97		91.4385	1000
21.7539	1862	1731.41	-1286.92		91.4385	0
21.7734	1873	1728.72	-1273.23		91.4385	--
21.7929	1948	1726.35	-1195.86		91.4883	1000
21.8123	1944	1724.23	-1197.74		91.4883	0
21.8318	1883	1722.34	-1256.85		91.4883	--
21.8512	1870	1720.63	-1268.14		91.5362	1000
21.8707	1966	1719.08	-1170.59		91.5362	0
21.8902	1910	1717.67	-1225.18		91.5362	--
21.9096	1813	1716.38	-1320.89		91.7788	1000
21.9291	1903	1715.2	-1229.7		91.7788	0
21.9485	1898	1714.1	-1233.61		91.7788	--
21.968	1898	1713.09	-1232.59		91.827	1000
21.9875	1853	1712.14	-1276.65		91.827	0
22.0069	1774	1711.26	-1354.76		91.827	--
22.0264	1833	1710.43	-1294.93		92.041	1000
22.0458	1821	1709.65	-1306.15		92.041	0
22.0653	1891	1708.91	-1235.42		92.041	--
22.0848	1937	1707.65	-1188.16		92.2551	1000
22.1042	1823	1707	-1301.51		92.2551	0
22.1237	1805	1706.38	-1318.88		92.2551	--
22.1431	1775	1705.51	-1348.01		92.3344	1000
22.1626	1849	1704.94	-1273.45		92.3344	0
22.1821	1903	1704.39	-1218.9		92.3344	--
22.2015	1915	1703.87	-1206.38		92.5495	1000
22.221	1851	1703.36	-1269.87		92.5495	0
22.2404	1841	1702.86	-1279.37		92.5495	--
22.2599	1831	1702.38	-1288.89		93.2188	1000
22.2794	1906	1701.92	-1213.42		93.2188	0
22.2988	1806	1701.46	-1312.97		93.2188	--
22.3183	1898	1701.01	-1220.52		93.5182	1000
22.3377	1839	1700.58	-1279.08		93.5182	0
22.3572	1729	1700.15	-1388.66		93.5182	--
22.3767	1778	1699.73	-1339.23
22.3961	1768	1699.31	-1348.82
22.4156	1768	1698.9	-1348.41
22.435	1796	1698.5	-1320
22.4545	1804	1697.35	-1310.86
22.474	1888	1696.93	-1226.44
22.4934	1817	1696.52	-1297.03
22.5129	1827	1695.73	-1286.24
22.5323	1813	1695.31	-1299.82
22.5518	1768	1694.89	-1344.4
22.5713	1801	1694.47	-1310.98
22.5907	1760	1694.05	-1351.56
22.6102	1787	1693.64	-1324.14
22.6296	1778	1693.21	-1332.72
22.6491	1785	1692.79	-1325.3
22.6686	1755	1692.37	-1354.88
22.688	1790	1691.94	-1319.45
22.7075	1746	1691.52	-1363.03
22.7269	1768	1691.09	-1340.6
22.7464	1864	1689.1	-1242.61
22.7659	1794	1688.71	-1312.22
22.7853	1799	1687.52	-1306.03
22.8048	1809	1687.14	-1295.65
22.8242	1822	1686.75	-1282.26
22.8437	1736	1686.35	-1367.86
22.8632	1747	1685.95	-1356.46
22.8826	1743	1685.54	-1360.05
22.9021	1854	1685.12	-1248.63
22.9215	1718	1684.69	-1384.2
22.941	1767	1684.26	-1334.77
22.9605	1796	1683.81	-1305.32
22.9799	1806	1683.36	-1294.86
22.9994	1666	1682.89	-1434.4
23.0188	1819	1682.41	-1280.92
23.0383	1782	1681.92	-1317.43
23.0578	1755	1681.42	-1343.93
23.0772	1801	1680.9	-1297.41
23.0967	1855	1680.37	-1242.88
23.1161	1809	1679.83	-1288.34
23.1356	1733	1679.26	-1363.77
23.1551	1709	1678.68	-1387.19
23.1745	1746	1678.07	-1349.58
23.194	1661	1677.44	-1433.95
23.2134	1715	1676.79	-1379.3
23.2329	1810	1676.11	-1283.62
23.2524	1731	1675.4	-1361.91
23.2718	1698	1674.65	-1394.16
23.2913	1774	1673.86	-1317.37
23.3107	1730	1673.03	-1360.54
23.3302	1702	1672.15	-1387.66
23.3497	1711	1671.22	-1377.72
23.3691	1731	1670.22	-1356.72
23.3886	1732	1669.14	-1354.65
23.408	1655	1667.98	-1430.49
23.4275	1694	1666.73	-1390.23
23.447	1691	1665.35	-1391.86
23.4664	1779	1663.84	-1302.35
23.4859	1631	1662.17	-1448.68
23.5053	1691	1660.31	-1386.82
23.5248	1705	1658.21	-1370.72
23.5443	1763	1655.83	-1310.34
23.5637	1775	1653.12	-1295.63
23.5832	1784	1649.98	-1283.49
23.6026	1776	1646.35	-1287.86
23.6221	1650	1642.1	-1409.61
23.6416	1747	1637.12	-1307.63
23.661	1726	1631.26	-1322.77
23.6805	1694	1624.37	-1347.88
23.6999	1672	1616.31	-1361.82
23.7194	1742	1606.99	-1282.5
23.7389	1788	1596.42	-1225.92
23.7583	1711	1584.83	-1291.34
23.7778	1747	1572.8	-1243.31
23.7972	1729	1561.34	-1249.84
23.8167	1692	1551.79	-1277.3
23.8362	1678	1545.5	-1285.01
23.8556	1709	1543.37	-1251.88
23.8751	1648	1545.53	-1315.04
23.8945	1670	1551.42	-1298.93
23.914	1650	1560.07	-1327.58
23.9335	1719	1570.33	-1268.83
23.9529	1670	1581.07	-1328.58
23.9724	1686	1591.46	-1322.96
23.9918	1652	1600.92	-1366.43
24.0113	1670	1609.22	-1356.73
24.0308	1658	1616.32	-1375.83
24.0502	1701	1622.27	-1338.78
24.0697	1693	1627.22	-1351.73
24.0891	1638	1631.3	-1410.81
24.1086	1665	1634.65	-1387.16
24.1281	1760	1637.39	-1294.9
24.1475	1726	1639.63	-1331.14
24.167	1704	1641.46	-1354.96
24.1864	1667	1642.94	-1393.45
24.2059	1641	1644.14	-1420.65
24.2254	1720	1645.11	-1342.62
24.2448	1724	1645.89	-1339.4
24.2643	1692	1646.51	-1372.02
24.2837	1707	1646.99	-1357.5
24.3032	1711	1647.36	-1353.87
24.3227	1677	1647.62	-1388.13
24.3421	1545	1647.81	-1520.32
24.3616	1592	1647.92	-1473.43
24.381	1649	1647.96	-1416.47
24.4005	1693	1647.95	-1372.46
24.42	1728	1647.9	-1337.41
24.4394	1632	1647.8	-1433.3
24.4589	1651	1647.66	-1414.16
24.4783	1634	1647.48	-1430.99
24.4978	1631	1647.28	-1433.79
24.5173	1610	1647.05	-1454.56
24.5367	1665	1646.79	-1399.3
24.5562	1688	1646.52	-1376.03
24.5756	1662	1646.22	-1401.73
24.5951	1678	1645.9	-1385.41
24.6146	1615	1645.57	-1448.08
24.634	1752	1645.22	-1310.73
24.6535	1643	1644.86	-1419.37
24.6729	1594	1644.49	-1468
24.6924	1598	1644.1	-1463.61
24.7119	1611	1643.71	-1450.22
24.7313	1627	1643.3	-1433.81
24.7508	1715	1642.89	-1345.4
24.7702	1607	1642.46	-1452.97
24.7897	1718	1642.03	-1341.54
24.8092	1654	1641.59	-1405.1
24.8286	1616	1641.14	-1442.65
24.8481	1702	1640.69	-1356.2
24.8675	1662	1640.23	-1395.74
24.887	1652	1639.76	-1405.27
24.9065	1662	1639.29	-1394.8
24.9259	1551	1638.82	-1505.33
24.9454	1667	1638.34	-1388.84
24.9648	1635	1637.85	-1420.36
24.9843	1590	1637.36	-1464.87
25.0038	1607	1636.86	-1447.37
25.0232	1654	1636.37	-1399.87
25.0427	1651	1635.86	-1402.37
25.0621	1607	1635.36	-1445.86
25.0816	1576	1634.85	-1476.35
25.1011	1596	1634.33	-1455.84
25.1205	1625	1633.82	-1426.32
25.14	1638	1633.3	-1412.81
25.1594	1622	1632.77	-1428.28
25.1789	1663	1632.25	-1386.76
25.1984	1614	1631.72	-1435.23
25.2178	1634	1631.93	-1415.44
25.2373	1619	1631.38	-1429.89
25.2567	1615	1630.83	-1433.33
25.2762	1648	1630.64	-1400.15
25.2957	1595	1630.07	-1452.58
25.3151	1664	1629.5	-1383.01
25.3346	1631	1628.93	-1415.44
25.354	1593	1628.36	-1452.87
25.3735	1559	1627.78	-1486.29
25.393	1632	1627.21	-1412.72
25.4124	1605	1626.63	-1439.14
25.4319	1609	1626.06	-1434.57
25.4513	1579	1625.48	-1463.99
25.4708	1630	1624.9	-1412.41
25.4903	1575	1624.32	-1466.83
25.5097	1604	1623.74	-1437.25
25.5292	1540	1623.16	-1500.67
25.5486	1628	1622.58	-1412.08
25.5681	1679	1621.99	-1360.5
25.5876	1601	1621.41	-1437.92
25.607	1592	1620.82	-1446.33
25.6265	1588	1620.23	-1449.74
25.6459	1636	1619.65	-1401.15
25.6654	1634	1619.06	-1402.57
25.6849	1632	1618.47	-1403.98
25.7043	1586	1617.88	-1449.39
25.7238	1598	1617.29	-1436.79
25.7432	1586	1616.69	-1448.2
25.7627	1619	1616.1	-1414.61
25.7822	1588	1615.51	-1445.02
25.8016	1640	1614.91	-1392.42
25.8211	1576	1614.32	-1455.82
25.8405	1561	1613.72	-1470.23
25.86	1555	1613.12	-1475.63
25.8795	1574	1612.52	-1456.03
25.8989	1561	1611.93	-1468.43
25.9184	1497	1611.33	-1531.83
25.9378	1581	1610.73	-1447.23
25.9573	1604	1610.12	-1423.63
25.9768	1541	1609.52	-1486.03
25.9962	1523	1608.69	-1503.2
26.0157	1589	1608.08	-1436.59
26.0351	1608	1607.47	-1416.98
26.0546	1571	1606.74	-1453.25
26.0741	1535	1606.13	-1488.64
26.0935	1505	1605.51	-1518.02
26.113	1537	1604.89	-1485.4
26.1324	1571	1604.27	-1450.78
26.1519	1561	1603.65	-1460.16
26.1714	1573	1603.03	-1447.54
26.1908	1579	1602.41	-1440.91
26.2103	1524	1601.78	-1495.29
26.2297	1603	1601.16	-1415.66
26.2492	1558	1600.53	-1460.04
26.2687	1577	1599.9	-1440.41
26.2881	1564	1599.27	-1452.78
26.3076	1563	1598.64	-1453.15
26.327	1542	1598.01	-1473.51
26.3465	1549	1597.37	-1465.88
26.366	1537	1596.73	-1477.24
26.3854	1540	1596.1	-1473.6
26.4049	1588	1595.46	-1424.96
26.4243	1563	1594.81	-1449.32
26.4438	1455	1594.17	-1556.68
26.4633	1579	1593.52	-1432.03
26.4827	1612	1592.87	-1398.38
26.5022	1560	1592.22	-1449.73
26.5216	1604	1591.57	-1405.08
26.5411	1525	1590.91	-1483.42
26.5606	1611	1590.25	-1396.76
26.58	1576	1589.59	-1431.1
26.5995	1544	1588.93	-1462.43
26.6189	1571	1588.26	-1434.76
26.6384	1544	1587.58	-1461.09
26.6579	1508	1586.9	-1496.41
26.6773	1500	1586.22	-1503.73
26.6968	1650	1585.53	-1353.04
26.7162	1586	1584.84	-1416.35
26.7357	1533	1584.14	-1468.65
26.7552	1522	1583.43	-1478.94
26.7746	1509	1582.71	-1491.22
26.7941	1538	1581.99	-1461.5
26.8135	1553	1581.25	-1445.76
26.833	1438	1580.51	-1560.01
26.8525	1392	1579.75	-1605.25
26.8719	1541	1578.97	-1455.48
26.8914	1547	1578.18	-1448.69
26.9108	1565	1577.37	-1429.88
26.9303	1525	1576.54	-1469.05
26.9498	1496	1575.69	-1497.19
26.9692	1503	1574.8	-1489.31
26.9887	1513	1573.88	-1478.39
27.0081	1555	1572.92	-1435.43
27.0276	1497	1571.91	-1492.42
27.0471	1613	1570.85	-1375.36
27.0665	1534	1569.71	-1453.22
27.086	1479	1568.49	-1507
27.1054	1558	1567.17	-1426.68
27.1249	1541	1565.72	-1442.23
27.1444	1476	1564.12	-1505.62
27.1638	1564	1562.32	-1415.83
27.1833	1536	1560.29	-1441.8
27.2027	1477	1557.99	-1498.5
27.2222	1504	1555.35	-1468.85
27.2417	1531	1552.32	-1438.83
27.2611	1497	1548.86	-1469.37
27.2806	1512	1544.95	-1450.46
27.3	1479	1540.64	-1479.15
27.3195	1545	1536.1	-1408.61
27.339	1535	1531.63	-1414.14
27.3584	1479	1527.69	-1466.2
27.3779	1504	1524.77	-1438.28
27.3973	1501	1523.2	-1439.7
27.4168	1478	1523.05	-1462.56
27.4363	1561	1524.17	-1380.68
27.4557	1478	1526.28	-1465.79
27.4752	1436	1529.04	-1510.55
27.4946	1514	1532.11	-1435.62
27.5141	1521	1535.17	-1431.68
27.5336	1487	1537.98	-1468.49
27.553	1486	1540.43	-1471.94
27.5725	1541	1542.46	-1418.97
27.5919	1536	1544.09	-1425.6
27.6114	1429	1545.36	-1533.87
27.6309	1565	1546.32	-1398.83
27.6503	1512	1547.02	-1452.53
27.6698	1512	1547.51	-1453.01
27.6892	1433	1547.81	-1532.32
27.7087	1511	1547.97	-1454.48
27.7282	1518	1548.01	-1447.52
27.7476	1505	1547.95	-1460.46
27.7671	1409	1547.81	-1556.32
27.7865	1499	1547.61	-1466.12
27.806	1404	1547.35	-1560.86
27.8255	1447	1547.05	-1517.56
27.8449	1537	1546.71	-1427.22
27.8644	1469	1546.34	-1494.85
27.8838	1467	1545.94	-1496.45
27.9033	1408	1545.51	-1555.02
27.9228	1514	1545.07	-1448.58
27.9422	1491	1544.61	-1471.12
27.9617	1449	1544.13	-1512.64
27.9811	1501	1543.64	-1460.15
28.0006	1533	1543.14	-1427.65
28.0201	1539	1542.63	-1421.13
28.0395	1394	1542.1	-1565.61
28.059	1481	1541.57	-1478.08
28.0784	1428	1541.04	-1530.55
28.0979	1490	1540.49	-1468
28.1174	1413	1539.94	-1544.45
28.1368	1470	1539.39	-1486.9
28.1563	1502	1538.83	-1454.34
28.1757	1524	1538.27	-1431.78
28.1952	1459	1537.7	-1496.21
28.2147	1448	1537.13	-1506.64
28.2341	1553	1536.56	-1401.07
28.2536	1512	1535.99	-1441.5
28.273	1385	1535.41	-1567.92
28.2925	1482	1534.83	-1470.34
28.312	1567	1534.25	-1384.76
28.3314	1518	1533.67	-1433.18
28.3509	1512	1533.08	-1438.59
28.3703	1411	1532.5	-1539.01
28.3898	1468	1531.91	-1481.42
28.4093	1473	1531.32	-1475.83
28.4287	1445	1530.73	-1503.24
28.4482	1451	1530.14	-1496.65
28.4676	1471	1529.55	-1476.06
28.4871	1490	1528.96	-1456.47
28.5066	1424	1528.37	-1521.88
28.526	1443	1527.78	-1502.29
28.5455	1450	1527.19	-1494.7
28.5649	1413	1526.59	-1531.1
28.5844	1519	1526	-1424.51
28.6039	1410	1525.41	-1532.92
28.6233	1477	1524.81	-1465.32
28.6428	1411	1524.22	-1530.73
28.6622	1499	1523.63	-1442.14
28.6817	1450	1523.03	-1490.54
28.7012	1467	1522.44	-1472.95
28.7206	1487	1521.85	-1452.36
28.7401	1412	1521.25	-1526.76
28.7595	1412	1520.89	-1526.4
28.779	1395	1520.29	-1542.8
28.7985	1487	1519.69	-1450.2
28.8179	1390	1519.1	-1546.6
28.8374	1481	1518.61	-1455.12
28.8568	1410	1518.01	-1525.52
28.8763	1470	1517.41	-1464.92
28.8958	1471	1516.81	-1463.32
28.9152	1454	1516.21	-1479.72
28.9347	1535	1515.62	-1398.12
28.9541	1425	1515.02	-1507.53
28.9736	1507	1514.42	-1424.93
28.9931	1475	1513.83	-1456.33
29.0125	1439	1513.23	-1491.74
29.032	1489	1512.64	-1441.14
29.0514	1506	1512.04	-1423.55
29.0709	1451	1511.45	-1477.96
29.0904	1532	1510.86	-1396.36
29.1098	1364	1510.26	-1563.77
29.1293	1408	1509.67	-1519.18
29.1487	1473	1509.08	-1453.59
29.1682	1488	1508.49	-1438
29.1877	1459	1507.91	-1466.41
29.2071	1498	1507.32	-1426.83
29.2266	1431	1506.73	-1493.24
29.246	1418	1506.14	-1505.65
29.2655	1472	1505.56	-1451.07
29.285	1476	1504.97	-1446.48
29.3044	1456	1504.39	-1465.9
29.3239	1395	1503.81	-1526.32
29.3433	1387	1503.22	-1533.73
29.3628	1439	1502.64	-1481.15
29.3823	1401	1502.06	-1518.57
29.4017	1414	1501.48	-1504.99
29.4212	1509	1500.9	-1409.41
29.4406	1409	1500.33	-1508.83
29.4601	1460	1499.75	-1457.26
29.4796	1504	1499.17	-1412.68
29.499	1458	1498.6	-1458.1
29.5185	1430	1498.02	-1485.53
29.5379	1471	1498.02	-1444.53
29.5574	1504	1497.46	-1410.97
29.5769	1503	1496.9	-1411.4
29.5963	1442	1496.33	-1471.84
29.6158	1441	1496.06	-1472.57
29.6352	1469	1495.51	-1444.02
29.6547	1434	1494.95	-1478.46
29.6742	1457	1494.4	-1454.91
29.6936	1406	1493.85	-1505.36
29.7131	1458	1493.31	-1452.81
29.7325	1432	1492.76	-1478.27
29.752	1407	1492.21	-1502.72
29.7715	1466	1491.67	-1443.18
29.7909	1472	1491.13	-1436.64
29.8104	1397	1490.59	-1511.09
29.8298	1452	1490.05	-1455.56
29.8493	1407	1489.51	-1500.02
29.8688	1419	1488.97	-1487.48
29.8882	1432	1488.44	-1473.95
29.9077	1455	1487.91	-1450.41
29.9271	1411	1487.37	-1493.88
29.9466	1487	1486.85	-1417.35
29.9661	1449	1486.32	-1454.83
29.9855	1348	1485.79	-1555.3
30.005	1395	1485.27	-1507.78
30.0244	1466	1484.75	-1436.25
30.0439	1439	1484.22	-1462.73
30.0634	1475	1483.71	-1426.22
30.0828	1428	1483.19	-1472.7
30.1023	1441	1482.68	-1459.18
30.1217	1421	1482.16	-1478.67
30.1412	1468	1481.65	-1431.16
30.1607	1454	1481.15	-1444.65
30.1801	1452	1480.64	-1446.15
30.1996	1471	1480.14	-1426.65
30.219	1427	1479.64	-1470.15
30.2385	1492	1479.14	-1404.65
30.258	1420	1478.64	-1476.15
30.2774	1475	1478.15	-1420.66
30.2969	1446	1477.66	-1449.17
30.3163	1460	1477.17	-1434.68
30.3358	1401	1476.69	-1493.2
30.3553	1487	1476.21	-1406.71
30.3747	1454	1475.73	-1439.24
30.3942	1434	1475.25	-1458.76
30.4136	1429	1474.78	-1463.29
30.4331	1405	1474.31	-1486.82
30.4526	1506	1473.84	-1385.35
30.472	1384	1473.38	-1506.89
30.4915	1448	1472.93	-1442.43
30.5109	1466	1472.47	-1423.98
30.5304	1451	1472.02	-1438.53
30.5499	1394	1471.58	-1495.09
30.5693	1504	1471.14	-1384.64
30.5888	1418	1470.7	-1470.21
30.6082	1384	1470.27	-1503.78
30.6277	1422	1469.84	-1465.35
30.6472	1455	1469.42	-1431.93
30.6666	1487	1469.01	-1399.52
30.6861	1460	1468.6	-1426.11
30.7055	1590	1468.2	-1295.71
30.725	1474	1467.8	-1411.31
30.7445	1427	1467.41	-1457.92
30.7639	1457	1467.03	-1427.54
30.7834	1406	1466.66	-1478.17
30.8028	1410	1466.3	-1473.8
30.8223	1445	1465.94	-1438.45
30.8418	1434	1465.59	-1449.1
30.8612	1369	1465.26	-1513.77
30.8807	1456	1464.93	-1426.44
30.9001	1423	1464.62	-1459.13
30.9196	1383	1464.32	-1498.83
30.9391	1444	1464.03	-1437.54
30.9585	1431	1463.76	-1450.27
30.978	1420	1463.5	-1461.01
30.9974	1394	1463.26	-1486.77
31.0169	1454	1463.04	-1426.54
31.0364	1417	1462.83	-1463.34
31.0558	1468	1462.65	-1412.16
31.0753	1399	1462.49	-1481
31.0947	1439	1462.35	-1440.86
31.1142	1426	1462.25	-1453.76
31.1337	1361	1462.17	-1518.68
31.1531	1393	1462.13	-1486.63
31.1726	1431	1462.12	-1448.62
31.192	1431	1462.15	-1448.66
31.2115	1383	1462.22	-1496.73
31.231	1498	1462.35	-1381.86
31.2504	1511	1462.52	-1369.03
31.2699	1415	1462.76	-1465.27
31.2893	1385	1463.07	-1495.58
31.3088	1456	1463.45	-1424.96
31.3283	1437	1463.91	-1444.42
31.3477	1465	1464.47	-1416.98
31.3672	1460	1465.14	-1422.65
31.3866	1398	1465.93	-1485.44
31.4061	1394	1466.86	-1490.36
31.4256	1424	1467.94	-1461.44
31.445	1373	1469.19	-1513.7
31.4645	1376	1470.65	-1512.15
31.4839	1474	1472.32	-1415.83
31.5034	1438	1474.26	-1453.77
31.5229	1458	1476.48	-1435.99
31.5423	1361	1479.02	-1535.52
31.5618	1430	1481.91	-1469.42
31.5812	1481	1485.2	-1421.71
31.6007	1479	1488.92	-1427.43
31.6202	1397	1493.09	-1513.59
31.6396	1416	1497.72	-1499.23
31.6591	1410	1502.82	-1510.33
31.6785	1406	1508.33	-1519.84
31.698	1449	1514.17	-1482.68
31.7175	1398	1520.18	-1539.69
31.7369	1424	1526.15	-1519.66
31.7564	1447	1531.79	-1502.3
31.7758	1404	1536.75	-1550.26
31.7953	1508	1540.69	-1450.2
31.8148	1422	1543.3	-1538.81
31.8342	1474	1544.37	-1487.87
31.8537	1343	1543.79	-1618.29
31.8731	1414	1541.6	-1545.11
31.8926	1414	1537.97	-1541.48
31.9121	1388	1533.13	-1562.63
31.9315	1338	1527.37	-1606.87
31.951	1339	1521	-1599.51
31.9704	1382	1514.32	-1549.83
31.9899	1357	1507.58	-1568.09
32.0094	1410	1500.99	-1508.5
32.0288	1470	1494.69	-1442.2
32.0483	1389	1488.77	-1517.28
32.0677	1436	1483.3	-1464.8
32.0872	1488	1478.27	-1407.77
32.1067	1520	1473.68	-1371.19
32.1261	1432	1469.51	-1455.02
32.1456	1413	1465.73	-1470.24
32.165	1444	1462.31	-1435.81
32.1845	1498	1459.2	-1378.71
32.204	1450	1456.38	-1423.89
32.2234	1398	1453.82	-1473.33
32.2429	1402	1451.48	-1466.99
32.2623	1392	1449.34	-1474.85
32.2818	1437	1447.38	-1427.89
32.3013	1416	1445.58	-1447.09
32.3207	1431	1443.91	-1430.42
32.3402	1438	1442.37	-1421.88
32.3596	1438	1440.93	-1420.44
32.3791	1467	1439.59	-1390.1
32.3986	1424	1438.34	-1431.84
32.418	1350	1437.16	-1504.67
32.4375	1401	1436.05	-1452.56
32.4569	1400	1435	-1452.51
32.4764	1398	1434	-1453.51
32.4959	1360	1433.06	-1490.57
32.5153	1382	1432.16	-1467.66
32.5348	1361	1431.29	-1487.8
32.5543	1407	1430.47	-1440.98
32.5737	1444	1429.68	-1403.19
32.5932	1444	1428.92	-1402.43
32.6126	1414	1428.18	-1431.69
32.6321	1362	1427.48	-1482.99
32.6515	1422	1426.79	-1422.3
32.671	1430	1426.13	-1413.64
32.6905	1403	1425.49	-1439.99
32.7099	1471	1424.86	-1371.37
32.7294	1441	1424.25	-1400.76
32.7488	1366	1423.66	-1475.17
32.7683	1371	1423.08	-1469.59
32.7878	1406	1422.52	-1434.03
32.8072	1446	1421.97	-1393.48
32.8267	1386	1421.43	-1452.94
32.8461	1435	1420.9	-1403.41
32.8656	1476	1420.38	-1361.89
32.8851	1449	1419.87	-1388.38
32.9045	1372	1419.38	-1464.88
32.924	1417	1418.89	-1419.39
32.9434	1378	1418.4	-1457.91
32.9629	1468	1417.93	-1367.44
32.9824	1388	1417.46	-1446.97
33.0018	1369	1417	-1465.51
33.0213	1479	1416.55	-1355.06
33.0407	1434	1416.1	-1399.61
33.0602	1435	1415.66	-1398.17
33.0797	1393	1415.23	-1439.74
33.0991	1403	1414.8	-1429.31
33.1186	1480	1414.38	-1351.89
33.138	1366	1413.96	-1465.47
33.1575	1456	1413.55	-1375.05
33.177	1445	1413.14	-1385.65
33.1964	1429	1412.73	-1401.24
33.2159	1499	1412.33	-1330.84
33.2353	1433	1411.94	-1396.45
33.2548	1515	1411.55	-1314.05
33.2743	1422	1411.16	-1406.67
33.2937	1414	1410.77	-1414.28
33.3132	1416	1426.13	-1427.64
33.3326	1405	1425.96	-1438.47
33.3521	1452	1425.79	-1391.3
33.3716	1397	1425.64	-1446.14
33.391	1439	1433.26	-1411.77
33.4105	1456	1433.22	-1394.73
33.4299	1450	1433.18	-1400.69
33.4494	1445	1433.16	-1405.67
33.4689	1424	1433.15	-1426.66
33.4883	1400	1433.14	-1450.65
33.5078	1427	1433.15	-1423.66
33.5272	1431	1433.17	-1419.67
33.5467	1474	1433.19	-1376.7
33.5662	1422	1433.23	-1428.74
33.5856	1453	1433.28	-1397.79
33.6051	1432	1433.33	-1418.84
33.6245	1382	1433.4	-1468.91
33.644	1364	1433.48	-1486.99
33.6635	1388	1433.58	-1463.08
33.6829	1470	1433.68	-1381.19
33.7024	1449	1433.79	-1402.3
33.7218	1456	1433.92	-1395.43
33.7413	1406	1434.06	-1445.57
33.7608	1457	1434.21	-1394.72
33.7802	1436	1434.37	-1415.88
33.7997	1464	1434.55	-1388.06
33.8191	1425	1434.74	-1427.25
33.8386	1435	1434.94	-1417.45
33.8581	1401	1435.16	-1451.67
33.8775	1450	1435.39	-1402.9
33.897	1389	1435.64	-1464.15
33.9164	1386	1438.34	-1469.84
33.9359	1442	1438.65	-1414.16
33.9554	1476	1438.98	-1380.49
33.9748	1496	1439.33	-1360.84
33.9943	1410	1440.89	-1448.4
34.0137	1415	1441.29	-1443.8
34.0332	1412	1441.71	-1447.22
34.0527	1430	1442.15	-1429.66
34.0721	1409	1442.61	-1451.12
34.0916	1385	1443.09	-1475.6
34.111	1467	1443.03	-1393.54
34.1305	1439	1443.56	-1422.07
34.15	1462	1444.12	-1399.62
34.1694	1507	1444.69	-1355.2
34.1889	1466	1445.01	-1396.52
34.2083	1476	1445.64	-1387.15
34.2278	1479	1446.3	-1384.81
34.2473	1530	1446.99	-1334.49
34.2667	1459	1447.7	-1406.21
34.2862	1402	1448.44	-1463.94
34.3056	1455	1449.2	-1411.71
34.3251	1486	1450	-1381.51
34.3446	1448	1450.83	-1420.34
34.364	1446	1451.69	-1423.2
34.3835	1475	1452.59	-1395.09
34.4029	1447	1453.52	-1424.02
34.4224	1456	1454.48	-1415.99
34.4419	1474	1455.48	-1398.99
34.4613	1510	1456.53	-1364.03
34.4808	1414	1460.93	-1464.44
34.5002	1453	1462.09	-1426.6
34.5197	1429	1463.3	-1451.81
34.5392	1473	1464.55	-1409.06
34.5586	1515	1465.85	-1368.36
34.5781	1526	1468.85	-1360.36
34.5975	1464	1470.2	-1423.71
34.617	1444	1471.67	-1445.18
34.6365	1492	1473.2	-1398.71
34.6559	1514	1474.79	-1378.3
34.6754	1485	1476.44	-1408.95
34.6948	1448	1478.12	-1447.63
34.7143	1577	1479.9	-1320.41
34.7338	1518	1481.75	-1381.26
34.7532	1478	1483.67	-1423.18
34.7727	1530	1485.67	-1373.18
34.7921	1553	1487.75	-1352.26
34.8116	1482	1489.92	-1425.43
34.8311	1598	1492.17	-1311.68
34.8505	1550	1494.51	-1362.02
34.87	1542	1496.95	-1372.46
34.8894	1530	1499.49	-1387
34.9089	1679	1502.14	-1240.65
34.9284	1584	1504.9	-1338.41
34.9478	1543	1507.78	-1382.28
34.9673	1562	1510.77	-1366.28
34.9867	1567	1513.9	-1364.41
35.0062	1574	1517.17	-1360.68
35.0257	1639	1520.58	-1299.09
35.0451	1534	1524.14	-1407.65
35.0646	1622	1527.87	-1323.37
35.084	1587	1531.76	-1362.27
35.1035	1634	1535.83	-1319.34
35.123	1652	1540.09	-1305.6
35.1424	1661	1544.56	-1301.06
35.1619	1635	1549.23	-1331.74
35.1813	1648	1554.14	-1323.64
35.2008	1660	1559.28	-1316.78
35.2203	1661	1564.67	-1321.18
35.2397	1589	1570.34	-1398.85
35.2592	1644	1576.3	-1349.8
35.2786	1560	1582.56	-1440.07
35.2981	1714	1589.15	-1292.66
35.3176	1682	1596.09	-1331.6
35.337	1733	1603.4	-1287.91
35.3565	1698	1611.12	-1330.62
35.3759	1672	1619.26	-1364.77
35.3954	1721	1627.86	-1324.36
35.4149	1676	1636.95	-1378.46
35.4343	1620	1646.57	-1444.08
35.4538	1681	1656.76	-1393.26
35.4732	1731	1667.56	-1354.06
35.4927	1755	1679.02	-1341.52
35.5122	1801	1691.19	-1307.7
35.5316	1752	1704.13	-1369.64
35.5511	1785	1729.01	-1361.52
35.5705	1875	1744.18	-1286.69
35.59	1857	1760.37	-1320.88
35.6095	1816	1777.66	-1379.17
35.6289	1906	1801.5	-1313.01
35.6484	1895	1821.53	-1344.04
35.6678	1941	1843	-1319.51
35.6873	2007	1866.04	-1276.55
35.7068	2004	1890.81	-1304.32
35.7262	2004	1917.46	-1330.97
35.7457	1930	1946.19	-1433.7
35.7651	2011	1977.18	-1383.69
35.7846	2093	2010.65	-1335.16
35.8041	2186	2046.88	-1278.39
35.8235	2188	2086.1	-1315.61
35.843	2198	2128.63	-1348.14
35.8624	2272	2174.79	-1320.3
35.8819	2331	2224.95	-1311.46
35.9014	2361	2279.5	-1336.01
35.9208	2402	2338.84	-1354.35
35.9403	2512	2403.46	-1308.97
35.9597	2489	2473.82	-1402.32
35.9792	2598	2550.43	-1369.93
35.9987	2651	2633.8	-1400.31
36.0181	2678	2724.44	-1463.95
36.0376	2746	2822.86	-1494.37
36.057	2809	2929.45	-1537.96
36.0765	2925	3044.56	-1537.07
36.096	3076	3168.34	-1509.85
36.1154	3254	3300.74	-1464.25
36.1349	3226	3441.44	-1632.95
36.1543	3378	3589.66	-1629.17
36.1738	3576	3744.32	-1585.83
36.1933	3804	3903.75	-1517.26
36.2127	4007	4065.99	-1476.5
36.2322	4244	4228.9	-1402.41
36.2516	4490	4390.32	-1317.83
36.2711	4601	4548.9	-1365.41
36.2906	4665	4710.15	-1462.66
36.31	5007	4864.46	-1274.97
36.3295	5213	5021.63	-1226.14
36.3489	5257	5188.12	-1348.63
36.3684	5649	5371.94	-1140.45
36.3879	5795	5581.64	-1204.14
36.4073	5754	5806.1	-1469.61
36.4268	5847	6015.58	-1586.09
36.4462	5956	6142.89	-1604.4
36.4657	5892	6125.19	-1650.7
36.4852	5892	5970.13	-1495.64
36.5046	5704	5746.08	-1459.59
36.5241	5461	5504.04	-1460.54
36.5435	5300	5242.94	-1360.45
36.563	5152	4943.95	-1209.46
36.5825	4815	4616.35	-1218.86
36.6019	4542	4292.76	-1168.27
36.6214	4217	3998.83	-1199.34
36.6408	3935	3743.16	-1225.67
36.6603	3653	3523.82	-1288.32
36.6798	3541	3335.53	-1212.04
36.6992	3281	3172.58	-1309.09
36.7187	3156	3030.21	-1291.71
36.7381	2851	2904.54	-1471.05
36.7576	2789	2792.64	-1421.15
36.7771	2569	2692.38	-1540.89
36.7965	2547	2602.1	-1472.6
36.816	2296	2520.59	-1642.1
36.8354	2262	2446.85	-1602.36
36.8549	2220	2380.08	-1577.58
36.8744	2177	2319.6	-1560.11
36.8938	2155	2264.8	-1527.31
36.9133	1988	2215.17	-1644.68
36.9327	1971	2170.2	-1616.71
36.9522	1900	2129.47	-1646.98
36.9717	1958	2092.58	-1552.09
36.9911	1924	2059.16	-1552.67
37.0106	1970	2028.91	-1476.41
37.03	1924	2001.51	-1495.02
37.0495	1851	1976.73	-1543.24
37.069	1814	1954.32	-1557.83
37.0884	1779	1934.09	-1572.6
37.1079	1836	1915.86	-1497.37
37.1273	1781	1899.48	-1535.99
37.1468	1700	1884.82	-1602.33
37.1663	1772	1871.78	-1517.29
37.1857	1687	1860.25	-1590.76
37.2052	1725	1850.16	-1542.67
37.2246	1773	1841.46	-1485.97
37.2441	1759	1834.08	-1492.59
37.2636	1708	1828	-1537.51
37.283	1687	1823.19	-1553.7
37.3025	1746	1819.63	-1491.14
37.322	1825	1817.31	-1409.82
37.3414	1856	1816.24	-1377.75
37.3609	1766	1816.43	-1467.94
37.3803	1784	1817.91	-1451.42
37.3998	1803	1820.71	-1435.22
37.4192	1798	1824.87	-1444.38
37.4387	1830	1830.45	-1417.96
37.4582	1798	1837.51	-1457.02
37.4776	1825	1846.14	-1438.65
37.4971	1818	1856.42	-1455.93
37.5165	1792	1868.47	-1493.97
37.536	1889	1882.39	-1410.9
37.5555	1898	1898.33	-1417.84
37.5749	1952	1916.44	-1381.95
37.5944	1960	1936.89	-1394.4
37.6138	1920	1959.87	-1457.38
37.6333	1954	1985.59	-1449.1
37.6528	1987	2014.27	-1444.78
37.6722	1907	2046.15	-1556.66
37.6917	2079	2081.5	-1420.01
37.7111	2177	2120.57	-1361.08
37.7306	2216	2163.64	-1365.14
37.7501	2267	2210.96	-1361.47
37.7695	2369	2262.72	-1311.23
37.789	2284	2319.05	-1452.55
37.8084	2290	2379.85	-1507.35
37.8279	2414	2444.66	-1448.17
37.8474	2468	2512.51	-1462.02
37.8668	2639	2581.57	-1360.08
37.8863	2688	2649	-1378.51
37.9057	2667	2710.85	-1461.36
37.9252	2641	2762.43	-1538.94
37.9447	2807	2799.16	-1409.67
37.9641	2733	2817.59	-1502.1
37.9836	2788	2816.27	-1445.78
38.003	2718	2795.82	-1495.33
38.0225	2766	2758.3	-1409.81
38.042	2623	2706.45	-1500.96
38.0614	2491	2643.26	-1569.77
38.0809	2539	2571.87	-1450.38
38.1003	2417	2495.57	-1496.08
38.1198	2352	2417.58	-1483.09
38.1393	2216	2340.7	-1542.2
38.1587	2215	2267.07	-1469.58
38.1782	2141	2198.05	-1474.56
38.1976	2100	2134.37	-1451.88
38.2171	2005	2076.22	-1488.73
38.2366	1972	2023.45	-1468.96
38.256	1962	1975.79	-1431.29
38.2755	1858	1932.77	-1492.28
38.2949	1852	1894	-1459.51
38.3144	1771	1859.01	-1505.52
38.3339	1702	1827.39	-1542.9
38.3533	1792	1798.77	-1424.28
38.3728	1706	1772.8	-1484.31
38.3922	1735	1749.2	-1431.71
38.4117	1741	1727.69	-1404.2
38.4312	1837	1708.04	-1288.55
38.4506	1755	1690.05	-1352.56
38.4701	1761	1673.53	-1330.04
38.4895	1768	1658.34	-1307.84
38.509	1865	1644.33	-1196.83
38.5285	1884	1631.38	-1164.89
38.5479	1829	1619.4	-1207.91
38.5674	1800	1608.28	-1225.79
38.5868	1774	1597.96	-1241.47
38.6063	1784	1588.35	-1221.85
38.6258	1703	1579.39	-1293.89
38.6452	1660	1571.02	-1328.53
38.6647	1664	1563.19	-1316.7
38.6841	1559	1555.86	-1414.37
38.7036	1570	1548.99	-1396.49
38.7231	1608	1542.53	-1352.04
38.7425	1564	1536.46	-1389.97
38.762	1612	1530.74	-1336.25
38.7814	1519	1525.35	-1423.86
38.8009	1595	1520.27	-1342.77
38.8204	1610	1515.46	-1322.97
38.8398	1562	1510.91	-1366.42
38.8593	1509	1506.61	-1415.12
38.8787	1547	1502.53	-1373.04
38.8982	1482	1498.66	-1434.17
38.9177	1550	1494.98	-1362.49
38.9371	1478	1491.49	-1431
38.9566	1463	1488.16	-1442.67
38.976	1534	1485	-1368.51
38.9955	1505	1481.98	-1394.49
39.015	1520	1479.1	-1376.61
39.0344	1613	1476.36	-1280.87
39.0539	1586	1473.74	-1305.24
39.0733	1471	1471.23	-1417.74
39.0928	1542	1468.83	-1344.34
39.1123	1534	1466.54	-1350.05
39.1317	1578	1464.34	-1303.85
39.1512	1523	1462.24	-1356.75
39.1706	1564	1460.22	-1313.73
39.1901	1475	1458.28	-1400.79
39.2096	1567	1456.42	-1306.93
39.229	1500	1454.64	-1372.15
39.2485	1482	1452.92	-1388.43
39.2679	1471	1451.28	-1397.78
39.2874	1581	1449.69	-1286.2
39.3069	1495	1448.16	-1370.67
39.3263	1539	1430.97	-1309.48
39.3458	1467	1429.76	-1380.27
39.3652	1534	1428.59	-1312.1
39.3847	1563	1427.47	-1281.98
39.4042	1518	1426.39	-1325.9
39.4236	1447	1414.43	-1384.94
39.4431	1505	1413.57	-1326.08
39.4625	1571	1412.75	-1259.26
39.482	1565	1411.97	-1264.48
39.5015	1550	1411.21	-1278.72
39.5209	1473	1410.49	-1355
39.5404	1516	1409.79	-1311.3
39.5598	1572	1409.13	-1254.64
39.5793	1470	1408.49	-1356
39.5988	1550	1407.87	-1275.38
39.6182	1474	1407.28	-1350.79
39.6377	1448	1406.72	-1376.22
39.6571	1541	1406.17	-1282.68
39.6766	1528	1405.65	-1295.16
39.6961	1494	1405.14	-1328.65
39.7155	1467	1404.66	-1355.17
39.735	1491	1404.2	-1330.71
39.7544	1524	1403.75	-1297.26
39.7739	1518	1403.32	-1302.83
39.7934	1566	1402.91	-1254.42
39.8128	1536	1402.52	-1284.02
39.8323	1514	1402.14	-1305.64
39.8517	1500	1401.76	-1319.27
39.8712	1444	1401.41	-1374.91
39.8907	1542	1401.07	-1276.58
39.9101	1602	1400.75	-1216.25
39.9296	1533	1400.44	-1284.94
39.949	1530	1400.14	-1287.65
39.9685	1543	1399.85	-1274.35
39.988	1522	1399.57	-1295.08
40.0074	1514	1399.31	-1302.82
40.0269	1545	1399.06	-1271.56
40.0463	1585	1398.81	-1231.32
40.0658	1545	1398.58	-1271.09
40.0853	1603	1398.36	-1212.87
40.1047	1548	1398.15	-1267.66
40.1242	1515	1397.95	-1300.46
40.1436	1556	1397.75	-1259.26
40.1631	1560	1397.57	-1255.08
40.1826	1527	1397.39	-1287.9
40.202	1530	1397.22	-1284.73
40.2215	1477	1397.06	-1337.57
40.2409	1579	1396.91	-1235.42
40.2604	1486	1396.77	-1328.28
40.2799	1468	1396.64	-1346.15
40.2993	1526	1396.51	-1288.01
40.3188	1528	1396.38	-1285.89
40.3382	1537	1396.27	-1276.77
40.3577	1483	1396.16	-1330.67
40.3772	1460	1396.05	-1353.56
40.3966	1481	1395.96	-1332.47
40.4161	1476	1395.87	-1337.37
40.4355	1526	1395.78	-1287.29
40.455	1446	1395.7	-1367.21
40.4745	1446	1395.62	-1367.13
40.4939	1430	1395.56	-1383.06
40.5134	1452	1395.49	-1361
40.5328	1461	1395.43	-1351.94
40.5523	1535	1395.38	-1277.89
40.5718	1497	1395.33	-1315.84
40.5912	1515	1416.88	-1319.39
40.6107	1520	1417.12	-1314.63
40.6301	1523	1417.37	-1311.88
40.6496	1497	1417.64	-1338.14
40.6691	1568	1417.91	-1267.42
40.6885	1525	1418.19	-1310.7
40.708	1503	1429.28	-1343.79
40.7274	1449	1429.72	-1398.23
40.7469	1552	1430.18	-1295.69
40.7664	1511	1430.65	-1337.16
40.7858	1502	1431.14	-1346.64
40.8053	1453	1431.63	-1396.14
40.8247	1485	1432.15	-1364.66
40.8442	1460	1432.71	-1390.22
40.8637	1464	1433.26	-1386.77
40.8831	1506	1433.82	-1345.33
40.9026	1518	1434.39	-1333.9
40.922	1571	1434.98	-1281.49
40.9415	1492	1435.61	-1361.12
40.961	1460	1436.23	-1393.74
40.9804	1508	1436.87	-1346.38
40.9999	1490	1437.53	-1365.04
41.0193	1445	1438.21	-1410.72
41.0388	1485	1438.9	-1371.41
41.0583	1472	1439.62	-1385.13
41.0777	1485	1440.35	-1372.86
41.0972	1473	1441.11	-1385.62
41.1166	1416	1441.88	-1443.39
41.1361	1516	1442.68	-1344.19
41.1556	1499	1443.5	-1362
41.175	1571	1444.34	-1290.84
41.1945	1486	1445.2	-1376.71
41.2139	1509	1446.08	-1354.59
41.2334	1512	1446.99	-1352.5
41.2529	1541	1447.93	-1324.44
41.2723	1540	1448.89	-1326.4
41.2918	1425	1449.87	-1442.38
41.3112	1450	1447.55	-1415.06
41.3307	1552	1448.62	-1314.13
41.3501	1508	1449.72	-1359.23
41.3696	1511	1450.84	-1357.35
41.3891	1523	1451.98	-1346.49
41.4085	1461	1448.89	-1405.39
41.428	1459	1450.12	-1408.63
41.4475	1527	1451.38	-1341.89
41.4669	1534	1452.66	-1336.17
41.4864	1539	1453.96	-1332.47
41.5058	1505	1455.28	-1367.79
41.5253	1561	1456.62	-1313.13
41.5448	1492	1457.98	-1383.49
41.5642	1461	1459.36	-1415.87
41.5837	1434	1460.77	-1444.27
41.6031	1515	1462.19	-1364.7
41.6226	1524	1463.64	-1357.15
41.6421	1529	1465.12	-1353.63
41.6615	1628	1466.63	-1256.14
41.681	1491	1468.18	-1394.68
41.7004	1481	1469.76	-1406.26
41.7199	1509	1471.37	-1379.88
41.7394	1512	1473.03	-1378.54
41.7588	1587	1474.74	-1305.25
41.7783	1498	1476.49	-1396
41.7977	1524	1478.29	-1371.8
41.8172	1494	1480.15	-1403.65
41.8367	1562	1482.06	-1337.56
41.8561	1572	1484.02	-1329.53
41.8756	1495	1486.05	-1408.56
41.895	1532	1488.15	-1373.65
41.9145	1592	1490.31	-1315.81
41.934	1649	1492.53	-1261.04
41.9534	1559	1494.84	-1353.34
41.9729	1564	1497.21	-1350.72
41.9923	1566	1499.68	-1351.18
42.0118	1634	1502.22	-1285.73
42.0313	1635	1504.87	-1287.38
42.0507	1674	1507.61	-1251.12
42.0702	1638	1510.47	-1289.97
42.0896	1654	1513.44	-1276.95
42.1091	1685	1516.55	-1249.05
42.1286	1632	1519.78	-1305.29
42.148	1595	1523.17	-1345.67
42.1675	1613	1526.69	-1331.2
42.1869	1549	1530.37	-1398.88
42.2064	1674	1534.19	-1277.7
42.2259	1695	1538.17	-1260.68
42.2453	1711	1542.3	-1248.81
42.2648	1602	1546.59	-1362.1
42.2842	1631	1551.04	-1337.55
42.3037	1661	1555.66	-1312.17
42.3232	1655	1560.46	-1322.97
42.3426	1672	1565.45	-1310.95
42.3621	1727	1570.64	-1261.14
42.3815	1632	1576.04	-1361.54
42.401	1710	1581.66	-1289.17
42.4205	1818	1587.53	-1187.04
42.4399	1670	1593.66	-1341.17
42.4594	1711	1600.06	-1306.57
42.4788	1774	1606.76	-1250.27
42.4983	1640	1613.77	-1391.28
42.5178	1727	1621.11	-1311.62
42.5372	1656	1628.81	-1390.32
42.5567	1690	1636.89	-1364.4
42.5761	1770	1645.38	-1292.89
42.5956	1701	1654.3	-1370.81
42.6151	1682	1663.68	-1399.19
42.6345	1662	1673.56	-1429.07
42.654	1689	1690.2	-1418.71
42.6734	1702	1701.39	-1416.9
42.6929	1700	1713.21	-1430.72
42.7124	1852	1725.69	-1291.2
42.7318	1818	1738.89	-1338.4
42.7513	1790	1752.88	-1380.38
42.7707	1821	1770.82	-1367.33
42.7902	1777	1786.64	-1427.15
42.8097	1857	1803.45	-1363.96
42.8291	1797	1821.33	-1441.84
42.8486	1867	1836.38	-1386.89
42.868	1891	1856.62	-1383.13
42.8875	1906	1878.22	-1389.73
42.907	1979	1901.31	-1339.82
42.9264	1975	1926	-1368.5
42.9459	1962	1952.45	-1407.96
42.9653	1920	1978.85	-1476.36
42.9848	1966	2009.31	-1460.82
43.0043	2073	2042.07	-1386.58
43.0237	2124	2077.36	-1370.87
43.0432	2133	2115.41	-1399.92
43.0626	2118	2156.49	-1456
43.0821	2237	2200.92	-1381.43
43.1016	2294	2249.02	-1372.52
43.121	2236	2301.11	-1482.62
43.1405	2399	2357.66	-1376.17
43.1599	2395	2419.07	-1441.58
43.1794	2411	2485.79	-1492.3
43.1989	2464	2558.36	-1511.86
43.2183	2606	2637.33	-1448.83
43.2378	2656	2723.24	-1484.75
43.2572	2870	2816.71	-1364.22
43.2767	2862	2918.38	-1473.89
43.2962	2996	3028.83	-1450.33
43.3156	3088	3148.56	-1478.07
43.3351	3239	3278.09	-1456.59
43.3545	3319	3417.77	-1516.28
43.374	3490	3567.65	-1495.16
43.3935	3678	3727.58	-1467.08
43.4129	3989	3896.98	-1325.49
43.4324	4046	4074.69	-1446.2
43.4518	4291	4258.84	-1385.35
43.4713	4493	4447.09	-1371.6
43.4908	4705	4636.07	-1348.58
43.5102	4792	4821.77	-1447.28
43.5297	4955	4999.72	-1462.23
43.5491	5091	5165.29	-1491.8
43.5686	5209	5314.01	-1522.52
43.5881	5507	5442.38	-1352.89
43.6075	5676	5548.25	-1289.76
43.627	5784	5631.23	-1264.73
43.6464	5816	5692.94	-1294.45
43.6659	5968	5737.02	-1186.53
43.6854	5962	5768.34	-1223.85
43.7048	6183	5791.79	-1026.29
43.7243	5951	5809.32	-1275.82
43.7437	5851	5815.26	-1381.77
43.7632	5696	5792.08	-1513.59
43.7827	5663	5714.54	-1469.05
43.8021	5617	5567.82	-1368.32
43.8216	5141	5364.07	-1640.58
43.841	4960	5133.98	-1591.49
43.8605	4901	4902.75	-1419.26
43.88	4585	4676.91	-1509.42
43.8994	4447	4448.98	-1419.49
43.9189	4221	4211.95	-1408.46
43.9383	4096	3970.19	-1291.7
43.9578	3762	3736.08	-1391.59
43.9773	3606	3520.42	-1331.93
43.9967	3514	3327.78	-1231.29
44.0162	3217	3158.43	-1358.94
44.0356	3111	3010.31	-1316.82
44.0551	2878	2880.57	-1420.08
44.0746	2751	2766.46	-1432.97
44.094	2537	2665.61	-1546.12
44.1135	2555	2575.93	-1438.44
44.1329	2460	2495.7	-1453.21
44.1524	2347	2423.56	-1494.06
44.1719	2232	2358.41	-1543.92
44.1913	2190	2309.39	-1536.89
44.2108	2173	2255.64	-1500.15
44.2302	2074	2206.57	-1550.08
44.2497	2039	2161.63	-1540.14
44.2692	1953	2120.35	-1584.86
44.2886	1930	2082.36	-1569.87
44.3081	2001	2052.37	-1468.88
44.3275	1895	2020.05	-1542.55
44.347	1877	1990.13	-1530.63
44.3665	1915	1962.38	-1464.89
44.3859	1777	1936.61	-1577.12
44.4054	1857	1912.63	-1473.14
44.4248	1733	1890.28	-1574.79
44.4443	1759	1869.43	-1527.94
44.4638	1731	1849.93	-1536.44
44.4832	1773	1831.69	-1476.2
44.5027	1703	1814.6	-1529.11
44.5221	1609	1798.56	-1607.07
44.5416	1660	1783.53	-1541.03
44.5611	1664	1769.36	-1522.87
44.5805	1684	1756.02	-1489.53
44.6	1624	1743.45	-1536.96
44.6194	1563	1731.6	-1586.1
44.6389	1631	1720.4	-1506.91
44.6584	1672	1709.83	-1455.34
44.6778	1581	1699.82	-1536.33
44.6973	1595	1690.35	-1512.85
44.7167	1576	1681.36	-1522.87
44.7362	1652	1672.85	-1438.35
44.7557	1530	1664.76	-1552.27
44.7751	1640	1657.09	-1434.6
44.7946	1618	1649.79	-1449.3
44.814	1605	1642.85	-1455.36
44.8335	1594	1636.25	-1459.76
44.853	1618	1629.97	-1429.47
44.8724	1591	1623.97	-1450.48
44.8919	1501	1618.26	-1534.77
44.9113	1641	1612.82	-1389.32
44.9308	1581	1607.61	-1444.12
44.9503	1478	1602.65	-1542.16
44.9697	1519	1597.9	-1496.41
44.9892	1636	1593.37	-1374.88
45.0086	1492	1589.03	-1514.54
45.0281	1539	1584.88	-1463.39
45.0476	1526	1580.91	-1472.42
45.067	1515	1577.11	-1479.61
45.0865	1566	1573.46	-1424.97
45.1059	1462	1569.97	-1525.48
45.1254	1553	1566.62	-1431.13
45.1449	1516	1563.41	-1464.92
45.1643	1547	1560.33	-1430.84
45.1838	1526	1557.37	-1448.88
45.2032	1478	1554.53	-1494.04
45.2227	1516	1551.8	-1453.31
45.2422	1510	1549.19	-1456.69
45.2616	1505	1546.67	-1459.18
45.2811	1573	1544.25	-1388.75
45.3005	1495	1541.92	-1464.43
45.32	1472	1539.68	-1485.19
45.3395	1501	1537.52	-1454.03
45.3589	1385	1535.44	-1567.95
45.3784	1514	1533.44	-1436.95
45.3978	1426	1531.52	-1523.03
45.4173	1515	1529.67	-1432.18
45.4368	1530	1527.89	-1415.4
45.4562	1475	1526.18	-1468.69
45.4757	1479	1524.53	-1463.04
45.4951	1474	1522.95	-1466.46
45.5146	1419	1521.43	-1519.94
45.5341	1613	1519.97	-1324.48
45.5535	1530	1518.58	-1406.09
45.573	1515	1517.25	-1419.76
45.5924	1494	1515.99	-1439.5
45.6119	1494	1514.79	-1438.3
45.6314	1425	1513.65	-1506.16
45.6508	1541	1512.57	-1389.08
45.6703	1517	1511.56	-1412.07
45.6897	1486	1510.6	-1442.11
45.7092	1483	1509.7	-1444.21
45.7287	1447	1508.86	-1479.36
45.7481	1417	1508.02	-1508.53
45.7676	1483	1507.28	-1441.78
45.787	1482	1506.58	-1442.09
45.8065	1466	1505.92	-1457.43
45.826	1514	1505.31	-1408.82
45.8454	1465	1504.74	-1457.25
45.8649	1499	1504.21	-1422.72
45.8843	1480	1503.7	-1441.2
45.9038	1520	1503.24	-1400.75
45.9233	1502	1502.82	-1418.33
45.9427	1498	1502.44	-1421.94
45.9622	1455	1502.09	-1464.6
45.9816	1523	1501.77	-1396.28
46.0011	1487	1501.5	-1432.01
46.0206	1494	1501.26	-1424.77
46.04	1531	1501.05	-1387.56
46.0595	1497	1500.89	-1421.39
46.0789	1500	1500.76	-1418.27
46.0984	1446	1500.67	-1472.17
46.1179	1505	1500.61	-1413.12
46.1373	1541	1500.6	-1377.11
46.1568	1473	1500.63	-1445.14
46.1762	1465	1500.7	-1453.21
46.1957	1524	1500.81	-1394.32
46.2152	1415	1500.97	-1503.48
46.2346	1448	1501.17	-1470.68
46.2541	1524	1501.42	-1394.93
46.2735	1400	1501.72	-1519.23
46.293	1451	1502.07	-1468.58
46.3125	1483	1502.47	-1436.98
46.3319	1589	1502.93	-1331.44
46.3514	1508	1503.45	-1412.96
46.3708	1471	1504.02	-1450.53
46.3903	1473	1504.66	-1449.17
46.4098	1514	1505.37	-1408.88
46.4292	1525	1506.14	-1398.65
46.4487	1519	1506.99	-1405.5
46.4681	1478	1507.92	-1447.43
46.4876	1484	1508.93	-1442.44
46.5071	1531	1510.03	-1396.53
46.5265	1488	1511.22	-1440.72
46.546	1504	1512.5	-1426.01
46.5654	1558	1513.9	-1373.41
46.5849	1550	1515.41	-1382.92
46.6043	1555	1517.04	-1379.54
46.6238	1622	1497.3	-1292.8
46.6433	1449	1499.47	-1467.98
46.6627	1535	1501.78	-1384.29
46.6822	1516	1504.26	-1405.77
46.7017	1506	1506.91	-1418.42
46.7211	1480	1497.43	-1434.93
46.7406	1515	1500.62	-1403.13
46.76	1541	1504.03	-1380.54
46.7795	1514	1507.68	-1411.19
46.799	1489	1511.59	-1440.1
46.8184	1541	1515.79	-1392.3
46.8379	1573	1520.3	-1364.81
46.8573	1500	1525.16	-1442.67
46.8768	1622	1530.39	-1325.9
46.8963	1548	1536.05	-1405.56
46.9157	1541	1542.16	-1418.67
46.9352	1530	1548.79	-1436.29
46.9546	1610	1555.97	-1363.48
46.9741	1624	1563.77	-1357.28
46.9936	1607	1572.26	-1382.77
47.013	1547	1581.51	-1452.02
47.0325	1592	1591.6	-1417.1
47.0519	1624	1602.61	-1396.12
47.0714	1602	1614.65	-1430.15
47.0909	1653	1627.82	-1392.33
47.1103	1630	1642.25	-1429.76
47.1298	1660	1658.06	-1415.57
47.1492	1718	1675.39	-1374.9
47.1687	1723	1694.41	-1388.92
47.1882	1681	1715.25	-1451.76
47.2076	1703	1738.1	-1452.61
47.2271	1770	1763.14	-1410.65
47.2465	1799	1790.53	-1409.03
47.266	1812	1820.42	-1425.93
47.2855	1751	1852.99	-1519.5
47.3049	1920	1888.37	-1385.88
47.3244	1931	1926.61	-1413.12
47.3438	2058	1967.75	-1327.26
47.3633	2049	2011.72	-1380.23
47.3828	2108	2058.33	-1367.84
47.4022	2066	2107.27	-1458.77
47.4217	2147	2158.05	-1428.56
47.4411	2279	2210	-1348.51
47.4606	2278	2262.21	-1401.71
47.4801	2342	2313.65	-1389.16
47.4995	2388	2363.05	-1392.56
47.519	2496	2409.05	-1330.55
47.5384	2397	2450.23	-1470.74
47.5579	2495	2485.25	-1407.76
47.5774	2578	2512.88	-1352.39
47.5968	2567	2532.17	-1382.68
47.6163	2644	2542.46	-1315.97
47.6357	2578	2543.45	-1382.96
47.6552	2613	2535.21	-1339.72
47.6747	2604	2518.14	-1331.65
47.6941	2585	2492.93	-1325.44
47.7136	2582	2460.5	-1296.01
47.733	2486	2421.94	-1353.45
47.7525	2435	2378.42	-1360.93
47.772	2384	2331.18	-1364.69
47.7914	2318	2281.46	-1380.97
47.8109	2208	2230.37	-1439.88
47.8303	2150	2178.96	-1446.47
47.8498	2182	2128.17	-1363.67
47.8693	2108	2078.71	-1388.22
47.8887	2049	2031.18	-1399.69
47.9082	2014	1986.02	-1389.53
47.9276	2010	1943.5	-1351.01
47.9471	1945	1903.77	-1376.28
47.9666	1844	1866.9	-1440.41
47.986	1766	1832.88	-1484.39
48.0055	1770	1801.6	-1449.11
48.0249	1634	1772.94	-1556.45
48.0444	1667	1746.77	-1497.28
48.0639	1569	1722.91	-1571.41
48.0833	1622	1701.17	-1496.68
48.1028	1678	1681.4	-1420.91
48.1222	1636	1663.43	-1444.93
48.1417	1633	1647.08	-1431.59
48.1612	1575	1632.21	-1474.72
48.1806	1665	1618.69	-1371.2
48.2001	1608	1606.39	-1415.89
48.2195	1623	1595.17	-1389.68
48.239	1573	1584.95	-1429.45
48.2585	1480	1575.61	-1513.12
48.2779	1513	1567.08	-1471.59
48.2974	1552	1559.27	-1424.78
48.3168	1485	1552.11	-1484.62
48.3363	1526	1545.53	-1437.04
48.3558	1510	1539.48	-1446.99
48.3752	1650	1533.91	-1301.42
48.3947	1500	1528.76	-1446.27
48.4141	1459	1524	-1482.51
48.4336	1516	1519.58	-1421.09
48.4531	1515	1515.47	-1417.98
48.4725	1460	1511.64	-1469.15
48.492	1517	1508.06	-1408.57
48.5114	1492	1504.71	-1430.22
48.5309	1437	1501.57	-1482.07
48.5504	1507	1498.61	-1409.11
48.5698	1432	1495.82	-1481.32
48.5893	1520	1493.18	-1390.69
48.6087	1533	1490.69	-1375.2
48.6282	1432	1488.33	-1473.84
48.6477	1447	1486.11	-1456.62
48.6671	1513	1484.01	-1388.52
48.6866	1507	1482.04	-1392.55
48.706	1413	1480.2	-1484.7
48.7255	1467	1478.48	-1428.99
48.745	1432	1476.89	-1462.4
48.7644	1442	1475.44	-1450.95
48.7839	1438	1474.12	-1453.62
48.8033	1443	1472.92	-1447.43
48.8228	1481	1471.85	-1408.36
48.8422	1421	1470.9	-1467.41
[truncated: 2,112 more rows]

## Sheet: Figure 3b
Figure 3b
	Observed	Calculated	Difference		Bragg positions
2θ	Intensity	Intensity	Intensity		2θ	Intensity
10.0001	123	95.1003	-620.636		18.2367	200
10.0196	146	95.1204	-597.656		18.2367	0
10.039	113	95.1406	-630.676		18.2367	--
10.0585	122	95.1608	-621.697		18.2821	200
10.0779	130	95.181	-613.717		18.2821	0
10.0974	114	95.2014	-629.737		18.2821	--
10.1169	150	95.2217	-593.758		20.2811	200
10.1363	151	95.2421	-592.778		20.2811	0
10.1558	129	95.2626	-614.799		20.2811	--
10.1752	119	95.2831	-624.819		20.3316	200
10.1947	129	95.3037	-614.84		20.3316	0
10.2142	131	95.3243	-612.86		20.3316	--
10.2336	129	95.345	-614.881		21.217	200
10.2531	117	95.3658	-626.902		21.217	0
10.2725	130	95.3865	-613.922		21.217	--
10.292	136	95.4074	-607.943		21.2699	200
10.3115	103	95.4283	-640.964		21.2699	0
10.3309	123	95.4492	-620.985		21.2699	--
10.3504	126	95.4702	-618.006		23.7319	200
10.3698	145	95.4912	-599.027		23.7319	0
10.3893	110	95.5123	-634.048		23.7319	--
10.4088	112	95.5334	-632.069		23.7913	200
10.4282	115	95.5546	-629.09		23.7913	0
10.4477	127	95.5758	-617.112		23.7913	--
10.4671	109	95.5971	-635.133		27.405	200
10.4866	141	95.6184	-603.154		27.405	0
10.5061	119	95.6398	-625.176		27.405	--
10.5255	103	95.6612	-641.197		27.4739	200
10.545	119	95.6827	-625.219		27.4739	0
10.5644	112	95.7042	-632.24		27.4739	--
10.5839	96	95.7258	-648.262		31.9471	200
10.6034	120	95.7474	-624.283		31.9471	0
10.6228	122	95.769	-622.305		31.9471	--
10.6423	109	95.7908	-635.327		32.028	200
10.6617	113	95.8125	-631.348		32.028	0
10.6812	114	95.8343	-630.37		32.028	--
10.7007	117	95.8562	-627.392		36.0773	200
10.7201	133	95.8781	-611.414		36.0773	0
10.7396	125	95.9	-619.436		36.0773	--
10.759	100	95.922	-644.458		36.1442	200
10.7785	136	95.944	-608.48		36.1442	0
10.798	122	95.9661	-622.502		36.1442	--
10.8174	119	95.9882	-625.524		36.1693	200
10.8369	112	96.0104	-632.546		36.1693	0
10.8563	106	96.0326	-638.568		36.1693	--
10.8758	112	96.0549	-632.591		36.2364	200
10.8953	124	96.0772	-620.613		36.2364	0
10.9147	120	96.0995	-624.635		36.2364	--
10.9342	99	96.1219	-645.658		36.957	200
10.9536	99	96.1444	-645.68		36.957	0
10.9731	100	96.1668	-644.703		36.957	--
10.9926	92	96.1894	-652.725		37.041	200
11.012	110	96.2119	-634.748		37.041	0
11.0315	115	96.2345	-629.77		37.041	--
11.0509	123	96.2572	-621.793		37.0515	200
11.0704	114	96.2799	-630.816		37.0515	0
11.0899	129	96.3026	-615.838		37.0515	--
11.1093	105	96.3254	-639.861		37.1357	200
11.1288	94	96.3482	-650.884		37.1357	0
11.1482	95	96.3711	-649.907		37.1357	--
11.1677	87	96.394	-657.93		37.6792	200
11.1872	89	96.4169	-655.953		37.6792	0
11.2066	97	96.4399	-647.976		37.6792	--
11.2261	85	96.4629	-659.999		37.7338	200
11.2455	104	96.486	-641.022		37.7338	0
11.265	85	96.5091	-660.045		37.7338	--
11.2845	107	96.5323	-638.068		37.7756	200
11.3039	107	96.5555	-638.091		37.7756	0
11.3234	94	96.5787	-651.115		37.7756	--
11.3428	90	96.602	-655.138		37.8304	200
11.3623	112	96.6253	-633.161		37.8304	0
11.3818	109	96.6487	-636.185		37.8304	--
11.4012	108	96.672	-637.208		41.2349	200
11.4207	102	96.6955	-643.231		41.2349	0
11.4401	109	96.719	-636.255		41.2349	--
11.4596	99	96.7425	-646.278		41.3412	200
11.4791	102	96.766	-643.302		41.3412	0
11.4985	91	96.7896	-654.325		41.3412	--
11.518	105	96.8132	-640.349		41.7946	200
11.5374	91	96.8369	-654.373		41.7946	0
11.5569	112	96.8606	-633.396		41.7946	--
11.5764	109	96.8843	-636.42		41.9025	200
11.5958	85	96.9081	-660.444		41.9025	0
11.6153	86	96.9319	-659.468		41.9025	--
11.6347	89	96.9558	-656.492		42.5159	200
11.6542	105	96.9797	-640.516		42.5159	0
11.6737	77	97.0036	-668.539		42.5159	--
11.6931	86	97.0276	-659.563		42.6259	200
11.7126	102	97.0516	-643.587		42.6259	0
11.732	103	97.0756	-642.611		42.6259	--
11.7515	109	97.0997	-636.636		43.2086	200
11.771	98	97.1238	-647.66		43.2086	0
11.7904	95	97.1479	-650.684		43.2086	--
11.8099	84	97.1721	-661.708		43.3205	200
11.8293	83	97.1963	-662.732		43.3205	0
11.8488	96	97.2206	-649.756		43.3205	--
11.8683	103	97.2448	-642.781		43.569	200
11.8877	93	97.2692	-652.805		43.569	0
11.9072	97	97.2935	-648.829		43.569	--
11.9266	106	97.3179	-639.854		43.6349	200
11.9461	107	97.3423	-638.878		43.6349	0
11.9656	87	97.3668	-658.903		43.6349	--
11.985	96	97.3913	-649.927		43.682	200
12.0045	106	97.4158	-639.952		43.682	0
12.0239	112	97.4404	-633.976		43.682	--
12.0434	93	97.465	-653.001		43.7481	200
12.0629	88	97.4896	-658.025		43.7481	0
12.0823	101	97.5143	-645.05		43.7481	--
12.1018	112	97.539	-634.075		45.4295	200
12.1212	91	97.5637	-655.1		45.4295	0
12.1407	93	97.5884	-653.124		45.4295	--
12.1602	101	97.6132	-645.149		45.5479	200
12.1796	81	97.6381	-665.174		45.5479	0
12.1991	96	97.6629	-650.199		45.5479	--
12.2185	90	97.6878	-656.224		47.6071	200
12.238	89	97.7127	-657.249		47.6071	0
12.2575	84	97.7377	-662.274		47.6071	--
12.2769	84	97.7626	-662.299		47.6442	200
12.2964	87	97.7877	-659.324		47.6442	0
12.3158	74	97.8127	-672.349		47.6442	--
12.3353	101	97.8378	-645.374		47.7318	200
12.3548	96	97.8629	-650.399		47.7318	0
12.3742	84	97.888	-662.424		47.7318	--
12.3937	92	97.9132	-654.449		47.769	200
12.4131	91	97.9384	-655.474		47.769	0
12.4326	80	97.9636	-666.5		47.769	--
12.4521	94	97.9889	-652.525		48.3636	200
12.4715	94	98.0142	-652.55		48.3636	0
12.491	86	98.0395	-660.575		48.3636	--
12.5104	100	98.0648	-646.601		48.4905	200
12.5299	98	98.0902	-648.626		48.4905	0
12.5494	112	98.1156	-634.651		48.4905	--
12.5688	92	98.141	-654.677		48.5661	200
12.5883	84	98.1665	-662.702		48.5661	0
12.6077	88	98.192	-658.728		48.5661	--
12.6272	82	98.2175	-664.753		48.6937	200
12.6467	94	98.243	-652.779		48.6937	0
12.6661	95	98.2686	-651.804		48.6937	--
12.6856	106	98.2942	-640.83		52.2848	200
12.705	88	98.3198	-658.856		52.2848	0
12.7245	93	98.3455	-653.881		52.2848	--
12.744	78	98.3712	-668.907		52.4236	200
12.7634	100	98.3969	-646.933		52.4236	0
12.7829	95	98.4226	-651.958		52.4236	--
12.8023	95	98.4484	-651.984		54.5134	200
12.8218	69	98.4742	-678.01		54.5134	0
12.8413	106	98.5	-641.036		54.5134	--
12.8607	84	98.5258	-663.062		54.659	200
12.8802	105	98.5517	-642.088		54.659	0
12.8996	95	98.5776	-652.113		54.659	--
12.9191	92	98.6035	-655.139		55.6626	200
12.9386	85	98.6294	-662.165		55.6626	0
12.958	98	98.6554	-649.191		55.6626	--
12.9775	107	98.6814	-640.217		55.8119	200
12.9969	93	98.7074	-654.243		55.8119	0
13.0164	83	98.7335	-664.269		55.8119	--
13.0359	92	98.7595	-655.295		55.9278	200
13.0553	102	98.7856	-645.322		55.9278	0
13.0748	85	98.8118	-662.348		55.9278	--
13.0942	86	98.8379	-661.374		55.9753	200
13.1137	110	98.8641	-637.4		55.9753	0
13.1332	104	98.8903	-643.426		55.9753	--
13.1526	82	98.9165	-665.452		56.0779	200
13.1721	91	98.9427	-656.479		56.0779	0
13.1915	103	98.969	-644.505		56.0779	--
13.211	94	98.9952	-653.531		56.1256	200
13.2305	96	99.0216	-651.557		56.1256	0
13.2499	89	99.0479	-658.584		56.1256	--
13.2694	78	99.0742	-669.61		56.5575	200
13.2888	87	99.1006	-660.637		56.5575	0
13.3083	86	99.127	-661.663		56.5575	--
13.3278	85	99.1534	-662.689		56.7096	200
13.3472	77	99.1799	-670.716		56.7096	0
13.3667	92	99.2063	-655.742		56.7096	--
13.3861	116	99.2328	-631.769		56.7739	200
13.4056	96	99.2593	-651.795		56.7739	0
13.4251	99	99.2859	-648.822		56.7739	--
13.4445	86	99.3124	-661.848		56.9267	200
13.464	84	99.339	-663.875		56.9267	0
13.4834	99	99.3656	-648.901		56.9267	--
13.5029	92	99.3922	-655.928		57.0805	200
13.5224	108	99.4188	-639.955		57.0805	0
13.5418	83	99.4455	-664.981		57.0805	--
13.5613	108	99.4721	-640.008		57.1203	200
13.5807	85	99.4989	-663.035		57.1203	0
13.6002	80	99.5256	-668.061		57.1203	--
13.6197	81	99.5523	-667.088		57.2343	200
13.6391	96	99.579	-652.115		57.2343	0
13.6586	85	99.6058	-663.142		57.2343	--
13.678	91	99.6326	-657.168		57.2742	200
13.6975	111	99.6594	-637.195		57.2742	0
13.717	99	99.6863	-649.222		57.2742	--
13.7364	110	99.7131	-638.249		57.2885	200
13.7559	111	99.74	-637.276		57.2885	0
13.7753	90	99.7669	-658.303		57.2885	--
13.7948	106	99.7938	-642.33		57.3496	200
13.8143	88	99.8207	-660.357		57.3496	0
13.8337	95	99.8476	-653.384		57.3496	--
13.8532	102	99.8746	-646.41		57.443	200
13.8726	82	99.9016	-666.437		57.443	0
13.8921	93	99.9286	-655.464		57.443	--
13.9116	90	99.9556	-658.491		57.5043	200
13.931	102	99.9826	-646.519		57.5043	0
13.9505	92	100.01	-656.546		57.5043	--
13.9699	95	100.037	-653.573		59.0733	200
13.9894	90	100.064	-658.6		59.0733	0
14.0089	89	100.091	-659.627		59.0733	--
14.0283	94	100.118	-654.654		59.0872	200
14.0478	85	100.145	-663.681		59.0872	0
14.0672	97	100.172	-651.708		59.0872	--
14.0867	88	100.199	-660.735		59.2335	200
14.1062	105	100.227	-643.763		59.2335	0
14.1256	79	100.254	-669.79		59.2335	--
14.1451	86	100.281	-662.817		59.2475	200
14.1645	105	100.308	-643.844		59.2475	0
14.184	92	100.335	-656.871		59.2475	--
14.2035	93	100.363	-655.899		60.9254	200
14.2229	96	100.39	-652.926		60.9254	0
14.2424	98	100.417	-650.953		60.9254	--
14.2618	97	100.445	-651.981		61.0917	200
14.2813	108	100.472	-641.008		61.0917	0
14.3008	90	100.499	-659.035		61.0917	--
14.3202	104	100.527	-645.062		61.4768	200
14.3397	96	100.554	-653.09		61.4768	0
14.3591	87	100.581	-662.117		61.4768	--
14.3786	80	100.609	-669.145		61.5391	200
14.3981	80	100.636	-669.172		61.5391	0
14.4175	98	100.664	-651.199		61.5391	--
14.437	110	100.691	-639.227		61.5908	200
14.4564	99	100.718	-650.254		61.5908	0
14.4759	87	100.746	-662.282		61.5908	--
14.4954	81	100.773	-668.309		61.6449	200
14.5148	91	100.801	-658.337		61.6449	0
14.5343	103	100.828	-646.364		61.6449	--
14.5537	88	100.856	-661.392		61.7075	200
14.5732	96	100.883	-653.419		61.7075	0
14.5927	83	100.911	-666.447		61.7075	--
14.6121	103	100.938	-646.474		61.7593	200
14.6316	108	100.966	-641.502		61.7593	0
14.651	87	100.993	-662.529		61.7593	--
14.6705	92	101.021	-657.557		62.8372	200
14.69	99	101.049	-650.585		62.8372	0
14.7094	85	101.076	-664.612		62.8372	--
14.7289	88	101.104	-661.64		62.8613	200
14.7483	76	101.131	-673.667		62.8613	0
14.7678	86	101.159	-663.695		62.8613	--
14.7873	89	101.187	-660.723		63.01	200
14.8067	100	101.214	-649.75		63.01	0
14.8262	94	101.242	-655.778		63.01	--
14.8456	96	101.27	-653.806		63.0341	200
14.8651	94	101.297	-655.833		63.0341	0
14.8846	91	101.325	-658.861		63.0341	--
14.904	107	101.353	-642.889		63.7664	200
14.9235	94	101.381	-655.916		63.7664	0
14.9429	80	101.408	-669.944		63.7664	--
14.9624	94	101.436	-655.972		63.8915	200
14.9819	87	101.464	-663		63.8915	0
15.0013	95	101.491	-655.027		63.8915	--
15.0208	93	101.519	-657.055		63.9423	200
15.0402	88	101.547	-662.083		63.9423	0
15.0597	89	101.575	-661.111		63.9423	--
15.0792	94	101.603	-656.138		64.0678	200
15.0986	99	101.63	-651.166		64.0678	0
15.1181	85	101.658	-665.194		64.0678	--
15.1375	97	101.686	-653.222		64.7717	200
15.157	109	101.714	-641.25		64.7717	0
15.1765	91	101.742	-659.278		64.7717	--
15.1959	114	101.769	-636.305		64.802	200
15.2154	104	101.797	-646.333		64.802	0
15.2348	100	101.825	-650.361		64.802	--
15.2543	113	101.853	-637.389		64.9511	200
15.2738	105	101.881	-645.417		64.9511	0
15.2932	115	101.909	-635.445		64.9511	--
15.3127	107	101.937	-643.473		64.9815	200
15.3321	107	101.965	-643.5		64.9815	0
15.3516	90	101.992	-660.528		64.9815	--
15.3711	94	102.02	-656.556		66.787	200
15.3905	91	102.048	-659.584		66.787	0
15.41	101	102.076	-649.612		66.787	--
15.4294	126	102.104	-624.64		66.9333	200
15.4489	111	102.132	-639.668		66.9333	0
15.4684	85	102.16	-665.696		66.9333	--
15.4878	85	102.188	-665.724		66.9735	200
15.5073	109	102.216	-641.752		66.9735	0
15.5267	91	102.244	-659.78		66.9735	--
15.5462	90	102.272	-660.808		67.0487	200
15.5657	104	102.3	-646.836		67.0487	0
15.5851	103	102.328	-647.864		67.0487	--
15.6046	83	102.356	-667.891		67.0617	200
15.624	105	102.384	-645.919		67.0617	0
15.6435	94	102.412	-656.947		67.0617	--
15.663	115	102.44	-635.975		67.1202	200
15.6824	91	102.468	-660.003		67.1202	0
15.7019	100	102.496	-651.031		67.1202	--
15.7213	103	102.523	-648.059		67.2361	200
15.7408	97	102.551	-654.087		67.2361	0
15.7603	106	102.579	-645.115		67.2361	--
15.7797	105	102.608	-646.143		67.2491	200
15.7992	106	102.636	-645.171		67.2491	0
15.8186	101	102.664	-650.199		67.2491	--
15.8381	106	102.692	-645.227		67.6782	200
15.8576	99	102.72	-652.255		67.6782	0
15.877	111	102.748	-640.283		67.6782	--
15.8965	113	102.776	-638.312		67.8678	200
15.9159	94	102.804	-657.34		67.8678	0
15.9354	103	102.832	-648.368		67.8678	--
15.9549	91	102.86	-660.396		68.6932	200
15.9743	96	102.888	-655.424		68.6932	0
15.9938	107	102.916	-644.452		68.6932	--
16.0132	98	102.944	-653.48		68.719	200
16.0327	83	102.972	-668.508		68.719	0
16.0522	85	103	-666.536		68.719	--
16.0716	84	103.028	-667.564		68.8865	200
16.0911	96	103.056	-655.592		68.8865	0
16.1105	94	103.084	-657.62		68.8865	--
16.13	87	103.112	-664.648		68.9123	200
16.1495	90	103.14	-661.676		68.9123	0
16.1689	102	103.168	-649.704		68.9123	--
16.1884	88	103.196	-663.732		72.5449	200
16.2078	91	103.224	-660.76		72.5449	0
16.2273	107	103.252	-644.788		72.5449	--
16.2468	94	103.28	-657.816		72.7524	200
16.2662	112	103.308	-639.844		72.7524	0
16.2857	90	103.337	-661.872		72.7524	--
16.3051	112	103.365	-639.901		72.9969	200
16.3246	95	103.393	-656.929		72.9969	0
16.3441	110	103.421	-641.957		72.9969	--
16.3635	102	103.449	-649.985		73.0507	200
16.383	86	103.477	-666.013		73.0507	0
16.4024	88	103.505	-664.041		73.0507	--
16.4219	114	103.533	-638.069		73.2062	200
16.4414	99	103.561	-653.097		73.2062	0
16.4608	110	103.589	-642.125		73.2062	--
16.4803	104	103.617	-648.153		73.2602	200
16.4997	94	103.645	-658.181		73.2602	0
16.5192	118	103.673	-634.209		73.2602	--
16.5387	98	103.701	-654.237		74.7895	200
16.5581	100	103.729	-652.265		74.7895	0
16.5776	118	103.757	-634.293		74.7895	--
16.597	124	104.024	-628.56		75.0058	200
16.6165	115	104.054	-637.59		75.0058	0
16.636	105	104.084	-647.62		75.0058	--
16.6554	122	104.233	-630.769		75.178	200
16.6749	100	104.264	-652.8		75.178	0
16.6943	105	105.693	-649.229		75.178	--
16.7138	112	105.757	-642.293		75.2374	200
16.7333	101	105.822	-653.358		75.2374	0
16.7527	98	106.594	-657.13		75.2374	--
16.7722	109	106.679	-646.215		75.3958	200
16.7916	97	106.766	-658.302		75.3958	0
16.8111	95	106.855	-660.391		75.3958	--
16.8306	83	106.946	-672.482		75.4554	200
16.85	96	107.04	-659.576		75.4554	0
16.8695	71	107.136	-684.672		75.4554	--
16.8889	83	107.234	-672.77		75.5481	200
16.9084	86	107.336	-669.872		75.5481	0
16.9279	94	107.44	-661.976		75.5481	--
16.9473	85	107.547	-671.083		75.6985	200
16.9668	93	107.657	-663.193		75.6985	0
16.9862	110	107.771	-646.307		75.6985	--
17.0057	113	107.888	-643.424		75.7673	200
17.0252	114	108.009	-642.545		75.7673	0
17.0446	108	108.134	-648.67		75.7673	--
17.0641	105	108.264	-651.8		75.9183	200
17.0835	134	108.397	-622.933		75.9183	0
17.103	108	108.536	-649.071		75.9183	--
17.1225	91	108.679	-666.215		76.0474	200
17.1419	88	108.828	-669.364		76.0474	0
17.1614	80	108.982	-677.518		76.0474	--
17.1808	94	109.142	-663.678		76.1507	200
17.2003	95	109.309	-662.845		76.1507	0
17.2198	107	109.483	-651.019		76.1507	--
17.2392	110	109.664	-648.2		76.1754	200
17.2587	91	109.853	-667.388		76.1754	0
17.2781	106	110.05	-652.586		76.1754	--
17.2976	95	110.256	-663.792		76.2686	200
17.3171	98	110.472	-661.008		76.2686	0
17.3365	84	110.698	-675.234		76.2686	--
17.356	91	110.935	-668.471		76.3723	200
17.3754	89	111.184	-670.72		76.3723	0
17.3949	109	111.447	-650.982		76.3723	--
17.4144	119	111.723	-641.259		76.3972	200
17.4338	99	112.014	-661.55		76.3972	0
17.4533	116	112.322	-644.858		76.3972	--
17.4727	104	112.647	-657.183		76.5325	200
17.4922	94	112.992	-667.528		76.5325	0
17.5117	95	113.358	-666.894		76.5325	--
17.5311	97	113.747	-665.283		76.6945	200
17.5506	118	114.162	-644.697		76.6945	0
17.57	108	114.603	-655.139		76.6945	--
17.5895	97	115.076	-666.611		76.7556	200
17.609	109	115.581	-655.117		76.7556	0
17.6284	98	116.123	-666.659		76.7556	--
17.6479	108	116.706	-657.242		76.9183	200
17.6673	111	117.335	-654.87		76.9183	0
17.6868	131	118.013	-635.549		76.9183	--
17.7063	122	118.747	-645.283		77.9635	200
17.7257	135	119.544	-633.08		77.9635	0
17.7452	141	120.411	-627.947		77.9635	--
17.7646	132	121.357	-637.893		77.9854	200
17.7841	143	122.619	-628.155		77.9854	0
17.8036	136	123.759	-636.295		77.9854	--
17.823	147	125.126	-626.662		78.1925	200
17.8425	141	126.514	-634.05		78.1925	0
17.8619	151	128.054	-625.59		78.1925	--
17.8814	143	129.769	-635.305		78.2144	200
17.9009	141	131.686	-639.222		78.2144	0
17.9203	135	133.84	-647.376		78.2144	--
17.9398	148	136.27	-636.806		78.6766	200
17.9592	135	139.027	-652.563		78.6766	0
17.9787	164	142.173	-626.709		78.6766	--
17.9982	186	145.785	-608.321		78.8827	200
18.0176	158	149.96	-640.496		78.8827	0
18.0371	194	154.83	-609.366		78.8827	--
18.0565	190	160.577	-619.113		78.9085	200
18.076	219	167.487	-597.023		78.9085	0
18.0955	227	176.061	-597.597		78.9085	--
18.1149	258	187.244	-577.78		78.9254	200
18.1344	294	202.871	-557.407		78.9254	0
18.1538	327	226.406	-547.942		78.9254	--
18.1733	366	263.961	-546.497		79.1154	200
18.1928	447	325.35	-526.886		79.1154	0
18.2122	609	424.576	-464.112		79.1154	--
18.2317	735	578.791	-492.327		79.1488	200
18.2511	895	804.807	-558.343		79.1488	0
18.2706	1163	1113.06	-598.596		79.1488	--
18.2901	1500	1499.91	-648.444		79.1583	200
18.3095	1777	1940.26	-811.798		79.1583	0
18.329	2107	2382.01	-923.548		79.1583	--
18.3484	2286	2747.39	-1109.93		79.3372	200
18.3679	2632	2952.97	-969.503		79.3372	0
18.3874	3000	2950.46	-598.992		79.3372	--
18.4068	3233	2748.37	-163.907		79.3826	200
18.4263	2945	2397.21	-100.75		79.3826	0
18.4457	2347	1969.1	-270.633		79.3826	--
18.4652	1827	1536.16	-357.701		79.5718	200
18.4847	1217	1150.8	-582.338		79.5718	0
18.5041	671	839.697	-817.232		79.5718	--
18.5236	457	608.024	-799.56		80.1261	200
18.543	356	447.051	-739.587		80.1261	0
18.5625	282	341.398	-707.934		80.1261	--
18.582	202	274.838	-721.373		80.32	200
18.6014	179	233.645	-703.181		80.32	0
18.6209	150	207.823	-706.359		80.32	--
18.6403	148	190.894	-691.43		80.364	200
18.6598	120	179.03	-707.566		80.364	0
18.6793	143	170.126	-675.662		80.364	--
18.6987	155	163.069	-656.605		80.4573	200
18.7182	134	157.268	-671.804		80.4573	0
18.7376	135	152.393	-665.928		80.4573	--
18.7571	134	148.239	-662.775		80.5587	200
18.7766	110	144.667	-683.203		80.5587	0
18.796	131	141.573	-659.109		80.5587	--
18.8155	123	138.879	-664.415		80.5928	200
18.8349	141	136.519	-644.055		80.5928	0
18.8544	112	134.444	-670.98		80.5928	--
18.8739	115	132.61	-666.146		80.6966	200
18.8933	117	130.984	-662.52		80.6966	0
18.9128	134	129.538	-644.073		80.6966	--
18.9322	133	128.246	-643.782		80.8327	200
18.9517	119	127.09	-656.626		80.8327	0
18.9712	101	126.052	-673.588		80.8327	--
18.9906	127	125.119	-646.655		81.8385	200
19.0101	100	124.278	-672.814		81.8385	0
19.0295	103	123.519	-669.055		81.8385	--
19.049	111	122.833	-660.369		81.8507	200
19.0685	135	122.213	-635.749		81.8507	0
19.0879	118	121.651	-652.187		81.8507	--
19.1074	126	121.142	-643.678		82.0463	200
19.1268	116	120.682	-653.217		82.0463	0
19.1463	124	120.264	-644.8		82.0463	--
19.1658	125	119.887	-643.423		82.0619	200
19.1852	103	119.546	-665.082		82.0619	0
19.2047	100	119.239	-667.775		82.0619	--
19.2241	105	118.962	-662.498		82.0838	200
19.2436	110	118.714	-657.25		82.0838	0
19.2631	111	118.493	-656.029		82.0838	--
19.2825	127	118.297	-639.833		82.096	200
19.302	110	118.124	-656.66		82.096	0
19.3214	110	117.973	-656.509		82.096	--
19.3409	103	117.843	-663.379		82.279	200
19.3604	112	117.733	-654.269		82.279	0
19.3798	102	117.642	-664.178		82.279	--
19.3993	105	117.569	-661.105		82.2925	200
19.4187	113	117.514	-653.05		82.2925	0
19.4382	130	117.476	-636.012		82.2925	--
19.4577	123	117.455	-642.991		82.3081	200
19.4771	96	117.451	-669.987		82.3081	0
19.4966	110	117.463	-655.999		82.3081	--
19.516	110	117.492	-656.028		82.5262	200
19.5355	104	117.537	-662.073		82.5262	0
19.555	119	117.599	-647.135		82.5262	--
19.5744	109	117.678	-657.214		83.3523	200
19.5939	111	117.774	-655.31		83.3523	0
19.6133	111	117.888	-655.424		83.3523	--
19.6328	101	118.021	-665.557		83.5231	200
19.6523	120	118.174	-646.71		83.5231	0
19.6717	109	118.347	-657.883		83.5231	--
19.6912	97	118.541	-670.077		83.5507	200
19.7106	113	118.759	-654.295		83.5507	0
19.7301	123	119.002	-644.538		83.5507	--
19.7496	124	119.271	-643.807		83.5869	200
19.769	143	119.569	-625.105		83.5869	0
19.7885	99	119.898	-669.434		83.5869	--
19.8079	113	120.262	-655.798		83.6042	200
19.8274	124	120.664	-645.2		83.6042	0
19.8469	107	121.108	-662.644		83.6042	--
19.8663	110	121.598	-660.134		83.7757	200
19.8858	120	122.141	-650.677		83.7757	0
19.9052	101	122.743	-670.279		83.7757	--
19.9247	124	123.411	-647.947		83.8034	200
19.9442	142	124.155	-630.691		83.8034	0
19.9636	128	124.986	-645.522		83.8034	--
19.9831	120	125.918	-654.454		83.8398	200
20.0025	125	126.968	-650.504		83.8398	0
20.022	120	128.157	-656.693		83.8398	--
20.0415	131	129.516	-647.052		83.9971	200
20.0609	125	131.086	-654.622		83.9971	0
20.0804	123	132.931	-658.467		83.9971	--
20.0998	133	135.148	-650.684		84.1771	200
20.1193	133	137.887	-653.423		84.1771	0
20.1388	144	141.383	-645.919		84.1771	--
20.1582	120	145.986	-674.522		84.2518	200
20.1777	147	152.202	-653.738		84.2518	0
20.1971	160	160.719	-649.255		84.2518	--
20.2166	184	172.414	-636.949		84.4326	200
20.2361	173	188.31	-663.846		84.4326	0
20.2555	211	209.486	-647.022		84.4326	--
20.275	280	236.901	-605.437		85.6352	200
20.2944	281	271.167	-638.702		85.6352	0
20.3139	302	312.279	-658.815		85.6352	--
20.3334	334	359.288	-673.824		85.8974	200
20.3528	427	409.95	-631.485		85.8974	0
20.3723	468	460.337	-640.873		85.8974	--
20.3917	520	504.76	-633.295		86.8904	200
20.4112	591	536.597	-594.133		86.8904	0
20.4307	552	550.44	-646.976		86.8904	--
20.4501	574	544.244	-618.779		87.0877	200
20.4696	535	519.898	-633.434		87.0877	0
20.489	446	481.412	-683.948		87.0877	--
20.5085	432	434.625	-651.161		87.1584	200
20.528	337	385.269	-696.805		87.1584	0
20.5474	314	337.7	-672.235		87.1584	--
20.5669	273	294.987	-670.522		87.3567	200
20.5863	228	258.652	-679.187		87.3567	0
20.6058	230	229.141	-647.676		87.3567	--
20.6253	175	206.106	-679.642		89.5384	200
20.6447	186	188.759	-651.295		89.5384	0
20.6642	198	176.097	-626.633		89.5384	--
20.6836	174	167.098	-641.633		89.5513	200
20.7031	184	160.846	-625.382		89.5513	0
20.7226	155	156.588	-650.124		89.5513	--
20.742	170	153.753	-632.289		89.6088	200
20.7615	167	151.933	-633.469		89.6088	0
20.7809	183	150.853	-616.389		89.6088	--
20.8004	176	150.335	-622.871		89.8191	200
20.8199	138	150.274	-660.81		89.8191	0
20.8393	163	150.611	-636.147		89.8191	--
20.8588	152	151.318	-647.854		89.8322	200
20.8782	159	152.394	-641.93		89.8322	0
20.8977	152	153.853	-650.389		89.8322	--
20.9172	156	155.731	-648.267		89.8898	200
20.9366	170	158.079	-636.615		89.8898	0
20.9561	174	160.97	-635.506		89.8898	--
20.9755	182	164.503	-631.039		90.0551	200
20.995	187	168.798	-630.334		90.0551	0
21.0145	202	174.01	-620.545		90.0551	--
21.0339	188	180.318	-640.853		90.3003	200
21.0534	188	187.936	-648.472		90.3003	0
21.0728	203	197.104	-642.64		90.3003	--
21.0923	212	208.081	-644.617		90.3383	200
21.1118	217	221.143	-652.679		90.3383	0
21.1312	237	236.553	-648.089		90.3383	--
21.1507	257	254.566	-646.102		90.4938	200
21.1701	259	275.382	-664.918		90.4938	0
21.1896	321	299.121	-626.657		90.4938	--
21.2091	282	325.788	-692.324		90.5178	200
21.2285	341	355.173	-662.709		90.5178	0
21.248	374	386.811	-661.347		90.5178	--
21.2674	420	419.812	-648.348		90.5743	200
21.2869	429	452.803	-672.339		90.5743	0
21.3064	423	483.855	-709.391		90.5743	--
21.3258	499	510.557	-660.093		90.5847	200
21.3453	533	530.4	-645.936		90.5847	0
21.3647	551	541.246	-638.782		90.5847	--
21.3842	600	541.9	-590.435		90.6686	200
21.4037	547	532.368	-633.904		90.6686	0
21.4231	519	513.828	-643.364		90.6686	--
21.4426	523	488.263	-613.798		90.7046	200
21.462	487	458.043	-619.579		90.7046	0
21.4815	468	425.458	-605.994		90.7046	--
21.501	413	392.454	-627.99		90.7792	200
21.5204	352	360.492	-657.028		90.7792	0
21.5399	299	330.529	-680.065		90.7792	--
21.5593	290	303.151	-661.687		90.8033	200
21.5788	248	278.609	-679.145		90.8033	0
21.5983	239	256.961	-666.497		90.8033	--
21.6177	237	238.114	-649.65		90.8602	200
21.6372	208	221.879	-662.414		90.8602	0
21.6566	199	208.023	-657.559		90.8602	--
21.6761	191	196.274	-653.81		90.9549	200
21.6956	195	186.364	-639.9		90.9549	0
21.715	178	178.025	-648.561		90.9549	--
21.7345	155	171.008	-664.544		90.9911	200
21.7539	144	165.095	-669.631		90.9911	0
21.7734	164	160.09	-644.625		90.9911	--
21.7929	140	155.829	-664.365		91.0224	200
21.8123	151	152.175	-649.711		91.0224	0
21.8318	168	149.016	-629.552		91.0224	--
21.8512	150	146.262	-644.798		91.0576	200
21.8707	150	143.84	-642.376		91.0576	0
21.8902	153	141.696	-637.232		91.0576	--
21.9096	151	139.783	-637.319		91.1793	200
21.9291	135	138.067	-651.603		91.1793	0
21.9485	107	136.518	-678.054		91.1793	--
21.968	146	135.115	-637.651		91.3105	200
21.9875	140	133.84	-642.376		91.3105	0
22.0069	132	132.676	-649.212		91.3105	--
22.0264	123	131.611	-657.147		91.3459	200
22.0458	128	130.635	-651.171		91.3459	0
22.0653	139	129.738	-639.273		91.3459	--
22.0848	134	128.912	-643.448		91.4682	200
22.1042	120	128.15	-656.686		91.4682	0
22.1237	131	127.447	-644.983		91.4682	--
22.1431	148	126.797	-627.333		92.417	200
22.1626	121	126.195	-653.731		92.417	0
22.1821	142	125.637	-632.173		92.417	--
22.2015	113	125.12	-660.656		92.7123	200
22.221	125	124.639	-648.175		92.7123	0
22.2404	135	124.192	-637.728		92.7123	--
22.2599	116	123.777	-656.313		92.9601	200
22.2794	157	123.39	-614.926		92.9601	0
22.2988	136	123.03	-635.566		92.9601	--
22.3183	144	122.695	-627.231		93.2581	200
22.3377	134	122.383	-636.919		93.2581	0
22.3572	116	122.093	-654.629		93.2581	--
22.3767	110	121.822	-660.358
22.3961	143	121.57	-627.106
22.4156	131	121.336	-638.872
22.435	111	121.118	-658.654
22.4545	139	120.916	-630.452
22.474	130	120.729	-639.264
22.4934	109	120.555	-660.091
22.5129	129	120.394	-639.93
22.5323	118	120.246	-650.782
22.5518	120	120.11	-648.646
22.5713	114	119.986	-654.522
22.5907	107	119.872	-661.408
22.6102	128	119.769	-640.305
22.6296	120	119.677	-648.213
22.6491	103	119.594	-665.13
22.6686	126	119.521	-642.057
22.688	143	119.457	-624.993
22.7075	148	119.403	-619.939
22.7269	122	119.358	-645.894
22.7464	97	119.322	-670.858
22.7659	147	119.295	-620.83
22.7853	139	119.276	-628.812
22.8048	123	119.267	-644.803
22.8242	119	119.267	-648.803
22.8437	147	119.276	-620.812
22.8632	137	119.294	-630.83
22.8826	115	119.322	-652.858
22.9021	117	119.359	-650.895
22.9215	144	119.407	-623.943
22.941	118	119.465	-650.001
22.9605	133	119.533	-635.069
22.9799	134	119.613	-634.149
22.9994	112	119.705	-656.241
23.0188	127	119.81	-641.346
23.0383	125	119.927	-643.463
23.0578	145	120.059	-623.595
23.0772	145	120.206	-623.742
23.0967	153	120.368	-615.904
23.1161	124	120.549	-645.085
23.1356	116	120.747	-653.283
23.1551	113	120.967	-656.503
23.1745	157	121.208	-612.744
23.194	158	121.473	-612.009
23.2134	143	121.765	-627.301
23.2329	141	122.086	-629.622
23.2524	135	122.439	-635.975
23.2718	152	122.828	-619.364
23.2913	157	123.257	-614.793
23.3107	169	123.73	-603.266
23.3302	159	124.253	-613.789
23.3497	155	124.833	-618.369
23.3691	149	125.477	-625.013
23.3886	142	126.196	-632.732
23.408	146	127.002	-629.538
23.4275	152	127.911	-624.447
23.447	137	128.945	-640.481
23.4664	147	130.133	-631.669
23.4859	158	131.518	-622.054
23.5053	149	133.156	-632.692
23.5248	189	135.126	-594.662
23.5443	177	137.537	-609.073
23.5637	171	140.532	-618.068
23.5832	176	144.298	-616.833
23.6026	189	149.066	-608.602
23.6221	190	155.116	-613.652
23.6416	195	162.77	-616.306
23.661	209	172.366	-611.902
23.6805	235	184.254	-597.79
23.6999	229	198.736	-618.272
23.7194	248	216.043	-616.579
23.7389	239	236.276	-645.812
23.7583	258	259.323	-649.859
23.7778	250	284.819	-683.355
23.7972	279	312.007	-681.543
23.8167	312	339.675	-676.211
23.8362	369	366.063	-645.599
23.8556	354	388.913	-683.449
23.8751	384	405.836	-670.372
23.8945	334	414.843	-729.379
23.914	347	414.932	-716.468
23.9335	359	406.274	-695.81
23.9529	364	390.049	-674.585
23.9724	374	368.082	-642.618
23.9918	364	342.504	-627.04
24.0113	361	315.368	-602.904
24.0308	319	288.407	-617.943
24.0502	299	262.901	-612.437
24.0697	269	239.662	-619.198
24.0891	256	219.143	-611.679
24.1086	207	201.484	-643.02
24.1281	207	186.632	-628.168
24.1475	197	174.379	-625.915
24.167	197	164.431	-615.967
24.1864	184	156.462	-620.998
24.2059	162	150.131	-636.666
24.2254	179	145.124	-614.66
24.2448	173	141.162	-616.698
24.2643	140	138.006	-646.542
24.2837	165	135.468	-619.004
24.3032	171	133.396	-610.932
24.3227	141	131.678	-639.214
24.3421	145	130.229	-633.765
24.3616	135	128.988	-642.524
24.381	136	127.91	-640.446
24.4005	128	126.963	-647.499
24.42	118	126.123	-656.659
24.4394	145	125.372	-628.908
24.4589	148	124.698	-625.233
24.4783	147	124.088	-625.624
24.4978	151	123.536	-621.072
24.5173	131	123.034	-640.57
24.5367	152	122.576	-619.112
24.5562	155	122.157	-615.693
24.5756	141	121.774	-629.31
24.5951	121	121.421	-648.957
24.6146	125	121.097	-644.633
24.634	117	120.799	-652.335
24.6535	125	120.523	-644.059
24.6729	123	120.268	-645.804
24.6924	134	120.031	-634.567
24.7119	124	119.812	-644.348
24.7313	127	119.609	-641.144
24.7508	123	119.419	-644.955
24.7702	143	119.243	-624.779
24.7897	128	119.078	-639.614
24.8092	140	118.925	-627.461
24.8286	128	118.781	-639.317
24.8481	104	118.647	-663.183
24.8675	134	118.521	-633.057
24.887	151	118.403	-615.939
24.9065	145	118.293	-621.829
24.9259	111	118.189	-655.725
24.9454	133	118.092	-633.628
24.9648	117	118	-649.536
24.9843	109	117.914	-657.45
25.0038	120	117.833	-646.369
25.0232	123	117.757	-643.293
25.0427	115	117.685	-651.221
25.0621	122	117.618	-644.154
25.0816	118	117.554	-648.09
25.1011	117	117.494	-649.03
25.1205	120	117.437	-645.973
25.14	92	117.383	-673.919
25.1594	102	117.333	-663.869
25.1789	131	117.285	-634.821
25.1984	129	117.24	-636.776
25.2178	114	117.198	-651.734
25.2373	109	117.158	-656.694
25.2567	136	117.12	-629.656
25.2762	111	117.084	-654.62
25.2957	123	117.188	-642.724
25.3151	138	117.159	-627.695
25.3346	118	117.131	-647.667
25.354	123	117.173	-642.709
25.3735	129	117.15	-636.686
25.393	119	117.129	-646.665
25.4124	126	117.109	-639.645
25.4319	122	117.091	-643.627
25.4513	119	117.074	-646.61
25.4708	112	117.064	-653.6
25.4903	143	117.05	-622.585
25.5097	142	117.037	-623.573
25.5292	123	117.025	-642.561
25.5486	125	117.017	-640.553
25.5681	129	117.008	-636.544
25.5876	101	116.999	-664.535
25.607	115	116.992	-650.528
25.6265	127	116.986	-638.522
25.6459	124	116.981	-641.517
25.6654	119	116.977	-646.512
25.6849	122	116.973	-643.509
25.7043	135	116.971	-630.507
25.7238	115	116.969	-650.505
25.7432	126	116.968	-639.504
25.7627	109	116.969	-656.505
25.7822	133	116.97	-632.505
25.8016	109	116.971	-656.507
25.8211	113	116.974	-652.51
25.8405	133	116.977	-632.513
25.86	119	116.981	-646.517
25.8795	120	116.986	-645.522
25.8989	116	116.992	-649.528
25.9184	128	116.998	-637.534
25.9378	121	117.005	-644.541
25.9573	116	117.013	-649.549
25.9768	109	117.022	-656.558
25.9962	148	117.031	-617.567
26.0157	131	117.041	-634.577
26.0351	113	117.052	-652.588
26.0546	119	117.064	-646.6
26.0741	138	117.076	-627.612
26.0935	148	117.089	-617.625
26.113	119	116.863	-646.399
26.1324	109	116.88	-656.416
26.1519	114	116.898	-651.433
26.1714	107	116.629	-658.165
26.1908	112	116.65	-653.186
26.2103	112	116.672	-653.208
26.2297	116	116.694	-649.23
26.2492	105	116.718	-660.254
26.2687	115	116.742	-650.278
26.2881	133	116.768	-632.304
26.3076	127	116.779	-638.315
26.327	134	116.806	-631.342
26.3465	119	116.835	-646.371
26.366	134	116.864	-631.4
26.3854	117	116.895	-648.431
26.4049	106	116.919	-659.455
26.4243	106	116.953	-659.488
26.4438	124	116.987	-641.523
26.4633	109	117.023	-656.559
26.4827	133	117.061	-632.597
26.5022	114	117.1	-651.636
26.5216	113	117.141	-652.677
26.5411	122	117.184	-643.72
26.5606	124	117.229	-641.765
26.58	129	117.276	-636.812
26.5995	124	117.326	-641.862
26.6189	121	117.377	-644.913
26.6384	118	117.432	-647.968
26.6579	139	117.489	-627.025
26.6773	122	117.549	-644.085
26.6968	102	117.613	-664.149
26.7162	125	117.68	-641.216
26.7357	122	117.751	-644.287
26.7552	132	117.827	-634.362
26.7746	112	117.906	-654.442
26.7941	117	117.991	-649.527
26.8135	127	118.082	-639.618
26.833	147	118.178	-619.714
26.8525	132	118.282	-634.817
26.8719	118	118.392	-648.928
26.8914	128	118.511	-639.047
26.9108	139	118.639	-628.174
26.9303	130	118.776	-637.312
26.9498	144	118.925	-623.461
26.9692	161	119.087	-606.623
26.9887	135	119.262	-632.798
27.0081	122	119.453	-645.989
27.0276	131	119.662	-637.198
27.0471	132	119.892	-636.428
27.0665	128	120.145	-640.681
27.086	147	120.424	-621.96
27.1054	148	120.736	-621.272
27.1249	151	121.086	-618.622
27.1444	146	121.483	-624.019
27.1638	140	121.941	-630.477
27.1833	151	122.48	-620.016
27.2027	146	123.133	-625.668
27.2222	164	123.947	-608.483
27.2417	173	124.997	-600.533
27.2611	144	126.39	-630.926
27.2806	174	128.278	-602.814
27.3	172	130.689	-607.225
27.3195	180	134.246	-602.782
27.339	193	139.09	-594.626
27.3584	194	145.498	-600.034
27.3779	213	154.069	-589.605
27.3973	208	164.959	-605.495
27.4168	258	178.463	-568.999
27.4363	222	194.658	-621.194
27.4557	237	213.419	-624.955
27.4752	276	234.224	-606.76
27.4946	278	256.284	-626.819
27.5141	319	278.363	-607.899
27.5336	322	298.856	-625.392
27.553	291	315.902	-673.438
27.5725	285	327.698	-691.234
27.5919	282	332.981	-699.517
27.6114	290	331.317	-689.853
27.6309	299	323.088	-672.624
27.6503	278	309.264	-679.8
27.6698	262	291.219	-677.755
27.6892	226	270.544	-693.08
27.7087	208	248.866	-689.402
27.7282	229	227.586	-647.122
27.7476	214	207.775	-642.311
27.7671	197	190.127	-641.663
27.7865	182	174.99	-641.526
27.806	205	162.449	-605.985
27.8255	192	152.37	-608.905
27.8449	165	144.49	-628.026
27.8644	175	138.479	-612.015
27.8838	173	133.981	-609.516
27.9033	164	130.664	-615.2
27.9228	176	128.236	-600.772
27.9422	171	126.457	-603.993
27.9617	149	125.141	-624.677
27.9811	139	124.148	-633.684
28.0006	156	123.38	-615.916
28.0201	150	122.768	-621.304
28.0395	141	122.266	-629.802
28.059	143	121.844	-627.379
28.0784	170	121.481	-600.017
28.0979	146	121.164	-623.7
28.1174	134	120.885	-635.421
28.1368	134	120.637	-635.173
28.1563	147	120.415	-621.951
28.1757	134	120.215	-634.751
28.1952	147	120.036	-621.572
28.2147	117	119.873	-651.409
28.2341	117	119.726	-651.262
28.2536	122	119.593	-646.129
28.273	130	119.471	-638.007
28.2925	116	119.36	-651.896
28.312	124	119.259	-643.795
28.3314	130	119.167	-637.703
28.3509	133	119.083	-634.619
28.3703	137	119.005	-630.541
28.3898	129	118.935	-638.471
28.4093	116	118.87	-651.405
28.4287	139	118.81	-628.346
28.4482	122	118.755	-645.291
28.4676	120	118.704	-647.24
28.4871	124	118.658	-643.194
28.5066	109	118.615	-658.151
28.526	128	118.576	-639.112
28.5455	118	118.54	-649.076
28.5649	117	118.507	-650.043
28.5844	119	118.476	-648.012
28.6039	129	118.448	-637.984
28.6233	146	118.422	-620.958
28.6428	128	118.398	-638.934
28.6622	131	118.377	-635.913
28.6817	138	118.357	-628.893
28.7012	129	118.339	-637.874
28.7206	112	118.322	-654.858
28.7401	127	118.307	-639.843
28.7595	113	118.293	-653.829
28.779	147	118.281	-619.816
28.7985	102	118.269	-664.805
28.8179	111	118.259	-655.795
28.8374	113	118.25	-653.786
28.8568	133	118.242	-633.778
28.8763	106	118.235	-660.771
28.8958	130	118.229	-636.765
28.9152	115	118.224	-651.759
28.9347	123	118.219	-643.755
28.9541	106	118.215	-660.751
28.9736	107	118.212	-659.748
28.9931	103	118.21	-663.745
29.0125	119	118.208	-647.744
29.032	125	118.207	-641.742
29.0514	131	118.206	-635.742
29.0709	135	118.206	-631.742
29.0904	124	118.206	-642.742
29.1098	115	118.207	-651.743
29.1293	120	118.208	-646.744
29.1487	125	118.21	-641.746
29.1682	116	118.212	-650.748
29.1877	122	118.215	-644.751
29.2071	117	118.218	-649.754
29.2266	120	118.221	-646.757
29.246	111	118.225	-655.761
29.2655	111	118.229	-655.765
29.285	114	118.234	-652.77
29.3044	124	118.238	-642.774
29.3239	112	118.243	-654.779
29.3433	107	118.249	-659.785
29.3628	120	118.254	-646.79
29.3823	116	118.26	-650.796
29.4017	114	118.266	-652.802
29.4212	110	118.273	-656.809
29.4406	122	118.279	-644.815
29.4601	138	118.286	-628.822
29.4796	110	118.293	-656.829
29.499	127	118.301	-639.837
29.5185	137	118.308	-629.844
29.5379	111	118.316	-655.852
29.5574	107	118.324	-659.86
29.5769	111	118.332	-655.868
29.5963	130	118.34	-636.876
29.6158	127	118.349	-639.885
29.6352	127	118.358	-639.894
29.6547	118	118.367	-648.903
29.6742	103	118.376	-663.912
29.6936	99	118.385	-667.921
29.7131	123	118.395	-643.931
29.7325	123	118.405	-643.941
29.752	114	118.415	-652.95
29.7715	121	118.425	-645.961
29.7909	141	118.435	-625.971
29.8104	119	118.445	-647.981
29.8298	127	118.456	-639.992
29.8493	129	118.467	-638.003
29.8688	139	118.342	-627.878
29.8882	114	118.355	-652.891
29.9077	116	118.369	-650.905
29.9271	120	118.314	-646.85
29.9466	100	118.329	-666.865
29.9661	102	118.345	-664.88
29.9855	117	118.36	-649.896
30.005	108	118.375	-658.911
30.0244	137	118.391	-629.927
30.0439	137	118.407	-629.942
30.0634	120	118.422	-646.958
30.0828	116	118.438	-650.974
30.1023	105	118.455	-661.99
30.1217	120	118.471	-647.007
30.1412	119	118.487	-648.023
30.1607	140	118.504	-627.04
30.1801	126	118.521	-641.057
30.1996	121	118.538	-646.074
30.219	126	118.555	-641.091
30.2385	108	118.573	-659.109
30.258	97	118.591	-670.127
30.2774	129	118.609	-638.145
30.2969	147	118.627	-620.163
30.3163	137	118.646	-630.181
30.3358	125	118.664	-642.2
30.3553	131	118.684	-636.219
30.3747	128	118.703	-639.239
30.3942	128	118.723	-639.259
30.4136	130	118.743	-637.279
30.4331	143	118.763	-624.299
30.4526	134	118.784	-633.32
30.472	167	118.805	-600.341
30.4915	125	118.827	-642.363
30.5109	111	118.849	-656.385
30.5304	130	118.872	-637.408
30.5499	113	118.895	-654.431
30.5693	118	118.918	-649.454
30.5888	131	118.942	-636.478
30.6082	142	118.967	-625.503
30.6277	123	118.992	-644.528
30.6472	123	119.018	-644.554
30.6666	104	119.045	-663.581
30.6861	117	119.072	-650.608
30.7055	115	119.1	-652.636
30.725	116	119.129	-651.665
30.7445	112	119.158	-655.694
30.7639	126	119.189	-641.725
30.7834	108	119.22	-659.756
30.8028	143	119.252	-624.788
30.8223	110	119.286	-657.822
30.8418	124	119.32	-643.856
30.8612	116	119.356	-651.892
30.8807	113	119.393	-654.929
30.9001	124	119.431	-643.967
30.9196	118	119.47	-650.006
30.9391	105	119.511	-663.047
30.9585	135	119.554	-633.09
30.978	112	119.598	-656.134
30.9974	112	119.644	-656.18
31.0169	121	119.692	-647.228
31.0364	115	119.742	-653.278
31.0558	135	119.795	-633.33
31.0753	115	119.849	-653.385
31.0947	126	119.906	-642.442
31.1142	142	119.966	-626.502
31.1337	134	120.028	-634.564
31.1531	125	120.094	-643.63
31.1726	110	120.163	-658.699
31.192	126	120.236	-642.772
31.2115	118	120.312	-650.848
31.231	123	120.393	-645.929
31.2504	124	120.478	-645.014
31.2699	122	120.568	-647.104
31.2893	125	120.664	-644.2
31.3088	133	120.765	-636.301
31.3283	126	120.873	-643.409
31.3477	106	120.987	-663.523
31.3672	129	121.109	-640.645
31.3866	124	121.239	-645.775
31.4061	127	121.379	-642.915
31.4256	114	121.528	-656.064
31.445	105	121.688	-665.224
31.4645	113	121.861	-657.397
31.4839	122	122.048	-648.584
31.5034	119	122.25	-651.786
31.5229	128	122.47	-643.006
31.5423	129	122.711	-642.247
31.5618	102	122.975	-669.511
31.5812	112	123.268	-659.804
31.6007	128	123.594	-644.13
31.6202	111	123.961	-661.497
31.6396	111	124.378	-661.913
31.6591	114	124.855	-659.391
31.6785	122	125.406	-651.942
31.698	113	126.05	-661.586
31.7175	126	126.806	-649.342
31.7369	142	127.701	-634.237
31.7564	130	128.764	-647.3
31.7758	135	130.028	-643.564
31.7953	127	131.532	-653.068
31.8148	162	133.316	-619.852
31.8342	165	135.424	-618.959
31.8537	145	137.896	-641.432
31.8731	146	140.774	-643.31
31.8926	159	144.095	-633.631
31.9121	152	147.882	-644.418
31.9315	154	152.154	-646.69
31.951	154	156.905	-651.441
31.9704	183	162.112	-627.648
31.9899	182	167.726	-634.262
32.0094	186	173.654	-636.19
32.0288	171	179.769	-657.305
32.0483	171	185.884	-663.42
32.0677	185	191.763	-655.299
32.0872	214	197.121	-631.657
32.1067	202	201.648	-648.184
32.1261	216	205.053	-637.588
32.1456	214	207.102	-641.638
32.165	223	207.668	-633.204
32.1845	208	206.736	-647.272
32.204	174	204.398	-678.933
32.2234	197	200.826	-652.362
32.2429	214	196.255	-630.791
32.2623	187	190.945	-652.481
32.2818	184	185.165	-649.701
32.3013	153	179.169	-674.705
32.3207	166	173.173	-655.709
32.3402	140	167.355	-675.891
32.3596	150	161.841	-660.377
32.3791	171	156.721	-634.257
32.3986	156	152.048	-644.584
32.418	149	147.845	-647.381
32.4375	139	144.116	-653.652
32.4569	143	140.845	-646.381
32.4764	155	138.007	-631.543
32.4959	147	135.567	-637.103
32.5153	119	133.485	-663.021
32.5348	144	131.72	-636.256
32.5543	137	130.231	-641.767
32.5737	142	128.977	-635.513
32.5932	124	127.923	-652.459
32.6126	125	127.035	-650.571
32.6321	128	126.284	-646.82
32.6515	154	125.646	-620.182
32.671	161	125.1	-612.636
32.6905	141	124.629	-632.165
32.7099	140	124.22	-632.756
32.7294	118	123.86	-654.396
32.7488	136	123.541	-636.077
32.7683	135	123.257	-636.793
32.7878	111	123.001	-660.537
32.8072	102	122.769	-669.305
32.8267	114	122.558	-657.094
32.8461	139	122.365	-631.901
32.8656	117	122.188	-653.724
32.8851	130	122.024	-640.56
32.9045	128	121.873	-642.409
32.924	135	121.733	-635.269
32.9434	113	121.603	-657.139
32.9629	137	121.483	-633.019
32.9824	121	121.37	-648.906
33.0018	131	121.265	-638.801
33.0213	132	121.167	-637.703
33.0407	122	121.075	-647.611
33.0602	125	120.989	-644.525
33.0797	118	120.908	-651.444
33.0991	114	120.833	-655.369
33.1186	110	120.761	-659.297
33.138	125	120.694	-644.23
33.1575	122	120.631	-647.167
33.177	137	120.572	-632.107
33.1964	119	120.515	-650.051
33.2159	133	120.462	-635.998
33.2353	122	120.412	-646.948
33.2548	112	120.364	-656.9
33.2743	112	120.319	-656.855
33.2937	115	120.276	-653.812
33.3132	89	120.236	-679.772
33.3326	122	120.197	-646.733
33.3521	133	120.161	-635.697
33.3716	130	120.126	-638.662
33.391	123	120.093	-645.629
33.4105	113	120.061	-655.597
33.4299	135	120.031	-633.567
33.4494	133	120.003	-635.539
33.4689	108	119.975	-660.511
33.4883	111	119.949	-657.485
33.5078	130	119.924	-638.46
33.5272	121	119.901	-647.437
33.5467	120	119.878	-648.414
33.5662	124	119.856	-644.392
33.5856	119	119.835	-649.371
33.6051	107	119.815	-661.351
33.6245	112	119.796	-656.332
33.644	114	120.28	-654.816
33.6635	126	120.27	-642.806
33.6829	112	120.261	-656.796
33.7024	116	120.252	-652.788
33.7218	104	120.245	-664.781
33.7413	110	120.489	-659.025
33.7608	106	120.487	-663.022
33.7802	122	120.485	-647.021
33.7997	115	120.485	-654.02
33.8191	129	120.485	-640.021
33.8386	125	120.486	-644.022
33.8581	94	120.488	-675.023
33.8775	127	120.49	-642.026
33.897	114	120.493	-655.029
33.9164	84	120.497	-685.033
33.9359	108	120.502	-661.038
33.9554	115	120.508	-654.044
33.9748	103	120.514	-666.05
33.9943	102	120.521	-667.057
34.0137	85	120.529	-684.065
34.0332	118	120.538	-651.073
34.0527	135	120.547	-634.083
34.0721	114	120.557	-655.093
34.0916	101	120.568	-668.103
34.111	113	120.579	-656.115
34.1305	125	120.591	-644.127
34.15	121	120.604	-648.14
34.1694	136	120.618	-633.154
34.1889	114	120.633	-655.169
34.2083	114	120.649	-655.184
34.2278	126	120.665	-643.201
34.2473	119	120.682	-650.218
34.2667	92	120.7	-677.236
34.2862	111	120.719	-658.255
34.3056	110	120.739	-659.275
34.3251	110	120.76	-659.295
34.3446	109	120.781	-660.317
34.364	114	120.804	-655.34
34.3835	147	120.828	-622.364
34.4029	130	120.853	-639.388
34.4224	97	120.878	-672.414
34.4419	99	120.905	-670.441
34.4613	127	120.933	-642.469
34.4808	123	120.963	-646.499
34.5002	110	120.993	-659.529
34.5197	109	121.025	-660.561
34.5392	120	121.058	-649.594
34.5586	121	121.093	-648.629
34.5781	127	121.129	-642.665
34.5975	123	121.166	-646.702
34.617	120	121.205	-649.741
34.6365	116	121.246	-653.782
34.6559	123	121.288	-646.824
34.6754	106	121.332	-663.868
34.6948	109	121.378	-660.914
34.7143	105	121.426	-664.962
34.7338	124	121.476	-646.011
34.7532	103	121.528	-667.063
34.7727	119	121.582	-651.118
34.7921	106	121.638	-664.174
34.8116	98	121.697	-672.233
34.8311	121	121.758	-649.294
34.8505	123	121.822	-647.358
34.87	118	121.889	-652.425
34.8894	109	121.959	-661.495
34.9089	125	122.032	-645.568
34.9284	135	122.109	-635.644
34.9478	119	122.188	-651.724
34.9673	115	122.319	-655.855
34.9867	117	122.407	-653.943
35.0062	107	122.499	-664.035
35.0257	124	122.596	-647.132
35.0451	121	122.697	-650.233
35.0646	129	122.827	-642.362
35.084	126	122.924	-645.459
35.1035	143	123.079	-628.615
35.123	140	123.202	-631.738
35.1424	126	123.332	-645.868
35.1619	138	123.468	-634.004
35.1813	121	123.612	-651.148
35.2008	106	123.756	-666.292
35.2203	109	123.934	-663.47
35.2397	116	124.103	-656.639
35.2592	139	124.281	-633.816
35.2786	118	124.468	-655.004
35.2981	129	124.682	-644.218
35.3176	127	124.893	-646.429
35.337	144	125.116	-629.652
35.3565	126	125.353	-647.889
35.3759	118	125.604	-656.14
35.3954	118	125.871	-656.407
35.4149	126	126.164	-648.699
35.4343	117	126.467	-658.003
35.4538	123	126.791	-652.327
35.4732	126	127.137	-649.672
35.4927	128	127.507	-648.043
35.5122	110	127.903	-666.439
35.5316	123	128.329	-653.865
35.5511	132	128.786	-645.322
35.5705	124	129.279	-653.814
35.59	121	129.809	-657.345
35.6095	117	130.383	-661.919
35.6289	124	131.003	-655.539
35.6484	125	131.676	-655.212
35.6678	138	132.408	-642.944
35.6873	115	133.205	-666.741
35.7068	132	134.079	-650.615
35.7262	119	135.04	-664.576
35.7457	137	136.105	-647.641
35.7651	136	137.296	-649.832
35.7846	127	138.702	-660.238
35.8041	162	140.252	-626.788
35.8235	140	142.066	-650.602
35.843	137	144.237	-655.773
35.8624	133	146.894	-662.429
35.8819	165	150.248	-633.783
35.9014	148	154.489	-655.025
35.9208	138	159.974	-670.51
35.9403	167	167.128	-648.663
35.9597	148	176.474	-677.01
35.9792	157	188.647	-680.183
35.9987	171	204.369	-681.905
36.0181	214	224.421	-658.957
36.0376	218	249.613	-680.149
36.057	241	280.677	-688.212
36.0765	287	318.228	-679.764
36.096	350	362.63	-661.166
36.1154	415	413.898	-647.433
36.1349	475	471.628	-645.164
36.1543	505	534.836	-678.371
36.1738	564	601.986	-686.522
36.1933	730	670.824	-589.36
36.2127	742	738.478	-645.014
36.2322	865	801.724	-585.26
36.2516	918	856.249	-586.785
36.2711	940	898.611	-607.147
36.2906	978	925.83	-596.366
36.31	916	936.226	-668.762
36.3295	930	929.653	-648.188
36.3489	881	906.83	-674.366
36.3684	823	869.667	-695.203
36.3879	758	820.601	-711.137
36.4073	754	762.522	-657.058
36.4268	659	698.616	-688.151
36.4462	603	632.136	-677.672
36.4657	601	565.979	-613.515
36.4852	522	502.59	-629.126
36.5046	451	443.743	-641.279
36.5241	436	390.632	-603.168
36.5435	373	343.899	-619.435
36.563	320	303.7	-632.236
36.5825	298	269.867	-620.403
36.6019	283	241.934	-607.47
36.6214	253	219.284	-614.82
36.6408	235	201.21	-614.746
36.6603	221	186.977	-614.513
36.6798	176	175.895	-648.431
36.6992	176	167.327	-639.863
36.7187	169	160.734	-640.27
36.7381	162	155.664	-642.2
36.7576	173	151.76	-627.296
36.7771	137	148.758	-660.294
36.7965	141	146.467	-654.003
36.816	151	144.774	-642.31
36.8354	141	143.625	-651.161
36.8549	131	143.025	-660.561
36.8744	170	143.033	-621.568
36.8938	160	143.752	-632.288
36.9133	168	145.329	-625.865
36.9327	143	147.941	-653.477
36.9522	169	151.781	-631.317
36.9717	153	157.037	-652.573
36.9911	164	163.871	-648.407
37.0106	152	172.381	-668.917
37.03	178	182.581	-653.117
37.0495	185	194.367	-657.903
37.069	215	207.498	-641.034
37.0884	251	221.596	-619.132
37.1079	237	236.128	-647.664
37.1273	277	250.457	-621.993
37.1468	341	263.853	-571.389
37.1663	334	275.59	-590.126
37.1857	387	285.001	-546.537
37.2052	339	291.533	-601.069
37.2246	324	294.796	-619.332
37.2441	307	294.577	-636.113
37.2636	291	290.883	-648.419
37.283	268	283.952	-664.488
37.3025	257	274.24	-665.776
37.322	255	262.336	-655.872
37.3414	207	248.899	-690.435
37.3609	191	234.582	-692.118
37.3803	189	220.003	-679.539
37.3998	163	205.731	-691.267
37.4192	165	192.229	-675.765
37.4387	189	179.867	-639.403
37.4582	187	168.887	-630.423
37.4776	164	159.443	-643.979
37.4971	162	151.612	-638.148
37.5165	147	145.426	-646.962
37.536	154	140.913	-635.449
37.5555	149	138.115	-637.651
37.5749	146	137.121	-639.657
37.5944	155	138.083	-631.619
37.6138	144	141.22	-645.756
37.6333	158	146.823	-637.359
37.6528	184	155.189	-619.725
37.6722	145	166.646	-670.182
37.6917	171	181.458	-658.994
37.7111	169	199.782	-679.317
37.7306	207	221.578	-663.114
37.7501	233	246.569	-662.105
37.7695	247	274.182	-675.718
37.789	308	303.539	-644.075
37.8084	352	333.454	-629.99
37.8279	375	362.442	-635.978
37.8474	426	388.852	-611.388
37.8668	472	410.963	-587.499
37.8863	417	427.24	-658.776
37.9057	432	436.549	-653.085
37.9252	475	438.333	-611.869
37.9447	462	432.631	-619.167
37.9641	397	419.98	-671.516
37.9836	394	401.28	-655.816
38.003	359	377.721	-667.257
38.0225	314	350.704	-685.24
38.042	299	321.723	-671.259
38.0614	288	292.255	-652.791
38.0809	240	263.58	-672.116
38.1003	240	236.731	-645.266
38.1198	198	212.441	-662.976
38.1393	191	191.14	-648.676
38.1587	173	173.018	-648.554
38.1782	174	158.029	-632.565
38.1976	130	145.981	-664.517
38.2171	163	136.562	-622.098
38.2366	119	129.404	-658.94
38.256	125	124.125	-647.661
38.2755	145	120.351	-623.887
38.2949	138	117.748	-628.284
38.3144	132	116.026	-632.562
38.3339	124	114.947	-639.483
38.3533	143	114.326	-619.861
38.3728	117	114.018	-645.554
38.3922	104	113.92	-658.455
38.4117	107	113.956	-655.492
38.4312	114	114.077	-648.613
38.4506	109	114.247	-653.783
38.4701	132	114.444	-630.98
38.4895	126	114.653	-637.189
38.509	119	114.865	-644.401
38.5285	130	115.075	-633.611
38.5479	133	115.279	-630.815
38.5674	120	115.476	-644.012
38.5868	124	115.664	-640.2
38.6063	110	115.842	-654.378
38.6258	104	116.011	-660.547
38.6452	114	116.171	-650.707
38.6647	98	116.321	-666.857
38.6841	136	116.462	-628.997
38.7036	128	116.594	-637.129
38.7231	130	116.717	-635.253
38.7425	109	116.832	-656.368
38.762	116	116.94	-649.476
38.7814	99	117.041	-666.576
38.8009	104	117.134	-661.67
38.8204	102	117.221	-663.757
38.8398	105	117.302	-660.838
38.8593	124	117.378	-641.914
38.8787	129	117.448	-636.984
38.8982	101	117.514	-665.05
38.9177	110	117.575	-656.111
38.9371	125	117.632	-641.168
38.9566	122	117.685	-644.221
38.976	116	117.734	-650.27
38.9955	114	117.78	-652.316
39.015	96	117.824	-670.359
39.0344	116	117.864	-650.4
39.0539	112	117.902	-654.438
39.0733	113	117.937	-653.473
39.0928	105	117.97	-661.506
39.1123	117	118.001	-649.537
39.1317	106	118.031	-660.567
39.1512	113	118.058	-653.594
39.1706	119	118.084	-647.62
39.1901	127	118.109	-639.644
39.2096	95	118.132	-671.668
39.229	114	118.154	-652.689
39.2485	113	118.174	-653.71
39.2679	115	118.194	-651.73
39.2874	130	118.212	-636.748
39.3069	92	118.23	-674.766
39.3263	114	118.247	-652.782
39.3458	111	118.263	-655.798
39.3652	132	118.278	-634.814
39.3847	119	118.292	-647.828
39.4042	102	118.306	-664.842
39.4236	110	118.319	-656.855
39.4431	120	118.332	-646.868
39.4625	121	118.344	-645.88
39.482	112	118.356	-654.892
39.5015	113	118.367	-653.903
39.5209	127	118.378	-639.914
39.5404	126	118.388	-640.924
39.5598	122	118.398	-644.934
39.5793	108	118.408	-658.944
39.5988	99	118.418	-667.954
39.6182	111	118.427	-655.963
39.6377	113	118.436	-653.972
39.6571	117	118.445	-649.981
39.6766	111	118.454	-655.99
39.6961	106	118.462	-660.998
39.7155	117	118.471	-650.007
39.735	126	118.479	-641.015
39.7544	110	118.488	-657.024
39.7739	104	118.496	-663.032
39.7934	137	118.504	-630.04
39.8128	113	118.513	-654.048
39.8323	112	118.521	-655.057
39.8517	91	118.529	-676.065
39.8712	116	118.538	-651.074
39.8907	98	118.546	-669.082
39.9101	116	118.555	-651.091
39.9296	125	118.564	-642.1
39.949	119	118.573	-648.109
39.9685	116	118.582	-651.118
39.988	103	118.591	-664.127
40.0074	127	118.601	-640.137
40.0269	120	118.611	-647.147
40.0463	106	118.621	-661.157
40.0658	100	118.632	-667.167
40.0853	114	118.642	-653.178
40.1047	123	118.654	-644.19
40.1242	119	118.665	-648.201
40.1436	112	118.677	-655.213
40.1631	108	118.69	-659.226
40.1826	107	118.703	-660.239
40.202	103	118.716	-664.252
40.2215	112	118.731	-655.266
40.2409	138	118.745	-629.281
40.2604	120	118.761	-647.297
40.2799	143	118.777	-624.313
40.2993	142	118.793	-625.329
40.3188	125	118.811	-642.347
40.3382	113	118.829	-654.365
40.3577	114	118.849	-653.384
40.3772	102	118.869	-665.405
40.3966	101	118.89	-666.426
40.4161	106	118.912	-661.448
40.4355	101	118.935	-666.471
40.455	114	118.96	-653.496
40.4745	125	118.985	-642.521
40.4939	103	119.012	-664.548
40.5134	97	119.041	-670.577
40.5328	112	119.071	-655.607
40.5523	116	119.102	-651.638
40.5718	118	119.136	-649.672
40.5912	119	119.171	-648.707
40.6107	119	119.208	-648.744
40.6301	99	119.247	-668.783
40.6496	123	119.288	-644.824
40.6691	120	119.332	-647.868
40.6885	118	119.378	-649.914
40.708	112	119.427	-655.963
40.7274	112	119.479	-656.015
40.7469	94	119.534	-674.07
40.7664	114	119.593	-654.129
40.7858	99	120.536	-670.072
40.8053	113	120.614	-656.15
40.8247	113	120.697	-656.233
40.8442	128	120.785	-641.321
40.8637	111	120.879	-658.415
40.8831	102	120.981	-667.516
40.9026	123	121.529	-647.065
40.922	111	121.653	-659.189
40.9415	132	121.789	-638.325
40.961	108	121.938	-662.474
40.9804	103	122.103	-667.639
40.9999	103	122.289	-667.825
41.0193	113	122.5	-658.036
41.0388	109	122.762	-662.298
41.0583	116	123.042	-655.578
41.0777	125	123.369	-646.905
41.0972	123	123.752	-649.288
41.1166	143	124.201	-629.737
41.1361	128	124.73	-645.265
41.1556	109	125.348	-664.884
41.175	118	126.07	-656.606
41.1945	120	126.916	-655.452
41.2139	135	127.875	-641.411
41.2334	138	128.966	-639.501
41.2529	112	130.19	-666.726
41.2723	124	131.546	-656.082
41.2918	131	133.028	-650.564
41.3112	147	134.622	-636.158
41.3307	135	136.306	-649.842
41.3501	138	138.049	-648.585
41.3696	132	139.813	-656.349
41.3891	144	141.549	-646.084
41.4085	145	143.2	-646.736
41.428	134	144.711	-659.247
41.4475	158	146.027	-636.563
41.4669	149	147.109	-646.644
41.4864	140	147.936	-656.472
41.5058	152	148.51	-645.046
41.5253	162	148.85	-635.386
41.5448	142	148.991	-655.527
41.5642	138	148.975	-659.51
41.5837	155	148.852	-642.388
41.6031	144	148.678	-653.214
41.6226	118	148.514	-679.05
41.6421	138	148.418	-658.953
41.6615	123	148.445	-673.981
41.681	112	148.643	-685.179
41.7004	129	149.051	-668.587
41.7199	117	149.697	-681.233
41.7394	132	150.6	-667.135
41.7588	149	151.767	-651.303
41.7783	128	153.199	-673.734
41.7977	131	154.884	-672.42
41.8172	136	156.806	-669.342
41.8367	126	158.937	-681.473
41.8561	149	161.24	-660.775
41.8756	131	163.666	-681.202
41.895	145	166.161	-669.697
41.9145	145	168.658	-672.194
41.934	173	171.081	-646.616
41.9534	177	173.349	-644.884
41.9729	175	175.379	-648.915
41.9923	174	177.092	-651.628
42.0118	173	178.418	-653.954
42.0313	172	179.304	-655.84
42.0507	195	179.714	-633.25
42.0702	179	179.636	-649.172
42.0896	177	179.078	-650.614
42.1091	200	178.068	-626.604
42.1286	191	176.647	-634.183
42.148	164	174.871	-659.407
42.1675	172	172.799	-649.335
42.1869	201	170.499	-618.035
42.2064	181	168.037	-635.573
42.2259	162	165.478	-652.013
42.2453	189	162.88	-622.416
42.2648	174	160.322	-634.858
42.2842	153	157.801	-653.337
42.3037	133	155.381	-670.917
42.3232	176	153.096	-625.632
42.3426	191	150.975	-608.51
42.3621	161	149.043	-636.579
42.3815	153	147.34	-642.875
42.401	138	145.866	-656.402
42.4205	151	144.661	-642.197
42.4399	140	143.751	-652.287
42.4594	146	143.167	-645.703
42.4788	141	142.938	-650.474
42.4983	169	143.09	-622.626
42.5178	162	143.645	-630.181
42.5372	153	144.615	-640.151
42.5567	151	146.001	-643.537
42.5761	157	147.786	-639.322
42.5956	156	149.932	-642.468
42.6151	163	152.382	-637.918
42.6345	152	155.053	-651.589
42.654	158	157.84	-648.376
42.6734	177	160.619	-632.155
42.6929	172	163.251	-639.787
42.7124	157	165.592	-657.128
42.7318	162	167.508	-654.044
42.7513	180	168.89	-637.426
42.7707	164	169.671	-654.207
42.7902	158	169.83	-660.366
42.8097	166	169.386	-651.922
42.8291	161	168.394	-655.93
42.8486	183	166.93	-632.466
42.868	168	165.091	-645.627
42.8875	153	162.988	-658.524
42.907	167	160.743	-642.279
42.9264	158	158.48	-649.016
42.9459	153	156.309	-651.845
42.9653	135	154.329	-667.864
42.9848	157	152.614	-644.15
43.0043	164	151.222	-635.758
43.0237	164	150.185	-634.721
43.0432	168	149.523	-630.059
43.0626	137	149.237	-660.773
43.0821	138	149.321	-659.857
43.1016	166	149.758	-632.294
43.121	138	150.529	-661.065
43.1405	149	151.615	-651.151
43.1599	150	152.998	-651.534
43.1794	166	154.663	-637.199
43.1989	161	156.605	-644.14
43.2183	155	158.826	-652.362
43.2378	176	161.343	-633.879
43.2572	165	164.187	-647.722
43.2767	179	167.412	-636.948
43.2962	169	171.099	-650.635
43.3156	194	175.363	-629.898
43.3351	186	180.365	-642.9
43.3545	185	186.323	-649.859
43.374	201	193.52	-641.056
43.3935	201	202.319	-649.855
43.4129	226	213.173	-635.708
43.4324	242	226.622	-633.157
43.4518	267	243.289	-624.825
43.4713	254	263.904	-658.44
43.4908	282	289.225	-655.761
43.5102	321	320.032	-647.568
43.5297	338	357.091	-667.627
43.5491	402	401.116	-647.652
43.5686	438	452.538	-663.074
43.5881	473	511.671	-687.207
43.6075	564	578.524	-663.06
43.627	679	652.668	-622.204
43.6464	689	733.206	-692.742
43.6659	860	818.86	-607.396
43.6854	927	907.694	-629.23
43.7048	1034	997.168	-611.704
43.7243	1119	1084.27	-613.804
43.7437	1155	1165.48	-659.019
43.7632	1300	1236.99	-585.53
43.7827	1306	1295.15	-637.682
43.8021	1336	1336.86	-649.399
43.8216	1368	1360.07	-640.609
43.841	1367	1363.97	-645.505
43.8605	1348	1348.92	-649.455
43.88	1297	1316.15	-667.685
43.8994	1266	1267.5	-650.041
43.9189	1209	1205.24	-644.772
43.9383	1043	1131.95	-737.49
43.9578	1021	1050.62	-678.153
43.9773	976	964.379	-636.915
43.9967	807	876.201	-717.737
44.0162	808	788.89	-629.426
44.0356	672	704.785	-681.321
44.0551	647	625.662	-627.198
44.0746	559	552.777	-642.313
44.094	502	486.957	-633.493
44.1135	442	428.554	-635.09
44.1329	382	377.575	-644.111
44.1524	355	333.781	-627.317
44.1719	317	296.725	-628.261
44.1913	300	265.77	-614.306
44.2108	270	240.252	-618.788
44.2302	242	219.463	-625.999
44.2497	207	202.691	-644.227
44.2692	223	189.268	-614.804
44.2886	199	178.593	-628.129
44.3081	175	170.137	-643.673
44.3275	155	163.439	-656.975
44.347	143	158.111	-663.647
44.3665	128	153.849	-674.384
44.3859	142	150.401	-656.937
44.4054	151	147.585	-645.121
44.4248	170	145.229	-623.765
44.4443	125	143.232	-666.768
44.4638	136	141.511	-654.047
44.4832	126	139.999	-662.535
44.5027	143	138.655	-644.191
44.5221	136	137.443	-649.979
44.5416	131	136.347	-653.883
44.5611	137	135.336	-646.872
44.5805	133	134.403	-649.939
44.6	108	133.537	-674.073
44.6194	120	132.732	-661.268
44.6389	120	131.981	-660.517
44.6584	116	131.279	-663.815
44.6778	120	130.62	-659.156
44.6973	101	130.003	-677.539
44.7167	115	129.424	-662.959
44.7362	111	128.879	-666.415
44.7557	139	128.366	-637.902
44.7751	128	127.884	-648.42
44.7946	128	127.43	-647.965
44.814	118	127.002	-657.537
44.8335	129	126.599	-646.134
44.853	147	126.218	-627.754
44.8724	125	125.86	-649.396
44.8919	124	125.523	-650.059
44.9113	133	125.205	-640.741
44.9308	106	124.906	-667.442
44.9503	131	124.625	-642.16
44.9697	113	124.36	-659.896
44.9892	107	124.113	-665.649
45.0086	122	123.881	-650.417
45.0281	131	123.666	-641.201
45.0476	122	123.466	-650.002
45.067	117	123.282	-654.818
45.0865	129	123.115	-642.651
45.1059	107	122.967	-664.502
45.1254	107	122.837	-664.373
45.1449	105	122.73	-666.266
45.1643	114	122.649	-657.184
45.1838	113	122.597	-658.133
45.2032	132	122.581	-639.117
45.2227	122	122.61	-649.145
45.2422	144	122.691	-627.226
45.2616	121	122.836	-650.372
45.2811	145	123.059	-626.595
45.3005	126	123.374	-645.91
45.32	118	123.799	-654.335
45.3395	138	124.351	-634.887
45.3589	116	125.048	-657.584
45.3784	119	125.909	-655.445
45.3978	129	126.947	-646.483
45.4173	137	128.176	-639.712
45.4368	135	129.604	-643.14
45.4562	138	131.232	-641.768
45.4757	119	133.053	-662.589
45.4951	140	135.052	-643.588
45.5146	157	137.202	-628.738
45.5341	153	139.465	-635.001
45.5535	135	141.787	-655.323
45.573	132	144.106	-660.642
45.5924	144	146.343	-650.879
45.6119	135	148.408	-661.944
45.6314	137	150.208	-661.744
45.6508	137	151.656	-663.192
45.6703	137	152.677	-664.213
45.6897	131	153.224	-670.76
45.7092	145	153.28	-656.815
45.7287	150	152.852	-651.388
45.7481	139	151.972	-661.508
45.7676	155	150.683	-644.219
45.787	148	149.037	-649.573
45.8065	162	147.098	-633.634
45.826	147	144.933	-646.468
45.8454	148	142.616	-643.152
45.8649	138	140.223	-650.759
45.8843	142	137.824	-644.36
45.9038	131	135.478	-653.014
45.9233	121	133.236	-660.771
45.9427	121	131.133	-658.669
45.9622	126	129.197	-651.733
45.9816	121	127.44	-654.976
46.0011	128	125.87	-646.405
46.0206	128	124.484	-645.02
46.04	121	123.277	-650.813
46.0595	123	122.236	-647.772
46.0789	106	121.348	-663.883
46.0984	127	120.595	-642.131
46.1179	130	119.963	-638.499
46.1373	140	119.434	-627.97
46.1568	110	119.026	-657.562
46.1762	113	118.657	-654.193
46.1957	114	118.35	-652.885
46.2152	112	118.091	-654.627
46.2346	117	117.872	-649.408
46.2541	128	117.685	-638.221
46.2735	119	117.523	-647.059
46.293	123	117.381	-642.916
46.3125	121	117.271	-644.807
46.3319	121	117.158	-644.693
46.3514	119	117.054	-646.59
46.3708	124	116.959	-641.495
46.3903	122	116.871	-643.407
46.4098	124	116.788	-641.324
46.4292	112	116.71	-653.246
46.4487	122	116.637	-643.173
46.4681	129	116.567	-636.103
46.4876	110	116.5	-655.036
46.5071	108	116.437	-656.973
46.5265	130	116.376	-634.912
46.546	135	116.318	-629.854
46.5654	139	116.262	-625.798
46.5849	110	116.208	-654.744
46.6043	106	116.157	-658.693
46.6238	86	116.107	-678.643
46.6433	114	116.059	-650.595
46.6627	99	116.013	-665.549
46.6822	105	115.968	-659.504
46.7017	131	115.925	-633.461
46.7211	138	115.884	-626.42
46.7406	117	115.844	-647.38
46.76	105	115.805	-659.341
46.7795	112	115.768	-652.304
46.799	116	115.732	-648.268
46.8184	119	115.697	-645.233
46.8379	129	115.663	-635.199
46.8573	129	115.631	-635.167
46.8768	134	115.6	-630.135
46.8963	109	115.569	-655.105
46.9157	94	115.54	-670.076
46.9352	123	115.512	-641.048
46.9546	126	115.486	-638.021
46.9741	114	115.46	-649.996
46.9936	111	115.435	-652.971
47.013	93	115.412	-670.947
47.0325	113	115.389	-650.925
47.0519	127	115.368	-636.904
47.0714	119	115.348	-644.884
47.0909	123	115.329	-640.864
47.1103	118	115.311	-645.847
47.1298	132	115.294	-631.83
47.1492	112	115.278	-651.814
47.1687	112	115.264	-651.8
47.1882	127	115.251	-636.787
47.2076	138	115.24	-625.776
47.2271	129	115.229	-634.765
47.2465	124	115.215	-639.751
47.266	146	115.208	-617.744
47.2855	123	115.202	-640.738
47.3049	122	115.198	-641.734
47.3244	131	114.765	-632.301
47.3438	140	114.778	-623.314
47.3633	133	114.826	-630.361
47.3828	130	114.929	-633.465
47.4022	118	115.123	-645.658
47.4217	133	115.457	-630.993
47.4411	124	115.787	-640.323
47.4606	129	116.651	-636.187
47.4801	137	117.977	-629.513
47.4995	116	119.949	-652.485
47.519	128	122.796	-643.332
47.5384	144	126.794	-631.33
47.5579	140	132.26	-640.796
47.5774	133	139.536	-655.072
47.5968	161	148.967	-636.503
47.6163	152	160.875	-657.411
47.6357	162	175.506	-662.041
47.6552	179	192.99	-662.526
47.6747	181	213.31	-680.846
47.6941	201	236.253	-683.789
47.7136	234	261.369	-675.905
47.733	239	288.002	-697.538
47.7525	302	315.294	-661.829
47.772	348	342.211	-642.747
47.7914	407	367.627	-609.163
47.8109	409	390.445	-629.981
47.8303	428	409.607	-630.143
47.8498	449	424.213	-623.748
47.8693	478	433.583	-604.119
47.8887	512	437.289	-573.825
47.9082	466	435.191	-617.726
47.9276	464	427.456	-611.992
47.9471	468	414.546	-595.082
47.9666	373	397.179	-672.714
47.986	397	376.261	-627.797
48.0055	362	352.768	-639.303
48.0249	309	327.723	-667.258
48.0444	259	302.105	-691.64
48.0639	232	276.787	-693.322
48.0833	211	252.515	-690.051
48.1028	201	229.903	-677.438
48.1222	197	209.382	-660.918
48.1417	185	191.224	-654.76
48.1612	158	175.558	-666.094
48.1806	170	162.379	-640.915
48.2001	151	151.569	-649.104
48.2195	134	142.933	-657.469
48.239	141	136.236	-643.772
48.2585	138	131.212	-641.748
48.2779	153	127.594	-623.13
48.2974	136	125.134	-637.67
48.3168	123	123.608	-649.144
48.3363	123	122.824	-648.36
48.3558	132	122.625	-639.161
48.3752	143	122.888	-628.424
48.3947	131	123.518	-641.054
48.4141	153	124.446	-619.982
48.4336	134	125.623	-640.159
48.4531	130	127.014	-645.55
48.4725	133	128.594	-644.13
48.492	139	130.342	-639.878
48.5114	126	132.24	-654.776
48.5309	136	134.273	-646.809
48.5504	155	136.421	-629.957
48.5698	163	138.66	-624.196
48.5893	143	140.968	-646.504
48.6087	148	143.32	-643.856
48.6282	130	145.688	-664.224
48.6477	141	148.045	-655.581
48.6671	148	150.362	-650.898
48.6866	148	152.603	-653.139
48.706	168	154.727	-635.263
48.7255	164	156.686	-641.222
48.745	144	158.428	-662.964
48.7644	170	159.895	-638.431
48.7839	138	161.034	-671.57
48.8033	159	161.799	-651.335
48.8228	142	162.16	-668.695
48.8422	170	162.1	-640.635
[truncated: 2,112 more rows]

## Sheet: Figure 4a
Figure 4a
1st			40th			80th
Specific capacity	1st		Specific capacity	40th		Specific capacity	80th
0	3.1947		0	2.038		0	2.0284
0	3.195		0.0251	2.0514		0.0251	2.0442
0	3.2775		0.0501	2.0616		0.0501	2.0572
0.0251	3.2921		0.0919	2.0727		0.0836	2.069
0.0668	3.3026		0.1421	2.083		0.1254	2.0799
1.1781	3.3128		0.2089	2.0935		0.1839	2.0917
2.0636	3.3231		0.2841	2.1041		0.2507	2.1022
3.1245	3.3333		0.3761	2.1149		0.3259	2.1124
4.2856	3.3435		0.468	2.1251		0.4095	2.123
5.6304	3.3537		0.5683	2.1351		0.5098	2.1335
7.1004	3.3637		0.6769	2.1453		0.6184	2.1437
8.7457	3.3739		0.7939	2.1555		0.7354	2.1543
10.8086	3.3841		0.9276	2.1661		0.8691	2.1648
12.7379	3.3944		1.0697	2.1766		1.0112	2.1754
14.951	3.4046		1.2034	2.1868		1.1616	2.1859
17.3479	3.4148		1.3455	2.1968		1.3204	2.1961
19.8533	3.4254		1.5042	2.207		1.4875	2.2064
22.0413	3.4356		1.6714	2.2178		1.6714	2.2169
24.4465	3.4458		1.8385	2.2278		1.8636	2.2271
26.6847	3.4561		2.014	2.238		2.0558	2.2371
28.856	3.4663		2.1979	2.2482		2.2647	2.2473
31.6203	3.4765		2.3901	2.2584		2.482	2.2575
34.0257	3.4867		2.5823	2.2684		2.7243	2.2677
36.047	3.4967		2.7912	2.2786		2.9667	2.2777
37.9014	3.5069		3.0168	2.2894		3.2341	2.2882
39.7477	3.5171		3.2425	2.2994		3.5099	2.2984
41.5105	3.5274		3.4765	2.3096		3.7857	2.3084
43.1565	3.5376		3.7272	2.3198		4.0949	2.3186
44.8277	3.5478		3.9695	2.3301		4.4124	2.3291
46.4822	3.558		4.2369	2.3403		4.7551	2.3394
48.0449	3.568		4.5127	2.3505		5.1061	2.3496
49.5908	3.5782		4.7968	2.3611		5.4738	2.3598
51.1702	3.5884		5.0893	2.3713		5.8498	2.3701
52.6912	3.5984		5.3985	2.3815		6.2509	2.3803
54.2622	3.6086		5.7161	2.3918		6.6688	2.3905
55.7748	3.6188		6.0337	2.402		7.095	2.4007
57.3458	3.629		6.3763	2.4122		7.5379	2.4107
58.8668	3.639		6.7189	2.4224		8.0059	2.4209
60.3877	3.6492		7.0699	2.4327		8.4906	2.4311
61.9755	3.6594		7.446	2.4429		8.9753	2.4414
63.5717	3.6697		7.822	2.4531		9.5018	2.4516
65.1846	3.6799		8.1981	2.4631		10.0366	2.4618
66.7473	3.6901		8.5825	2.4733		10.5798	2.472
68.3769	3.7003		8.9836	2.4835		11.1063	2.482
69.9898	3.7103		9.4015	2.4937		11.6746	2.4922
71.6946	3.7208		9.8026	2.5037		12.2512	2.5024
73.4411	3.731		10.2121	2.5139		12.8027	2.5124
75.1877	3.741		10.6467	2.5241		13.3961	2.5226
77.0095	3.7512		11.0645	2.5341		13.9894	2.5328
78.731	3.7614		11.4907	2.5443		14.5911	2.543
80.4191	3.7717		11.9336	2.5545		15.1594	2.553
82.1156	3.7819		12.3765	2.5647		15.7611	2.5632
83.8705	3.7921		12.8111	2.5747		16.3628	2.5734
85.6672	3.8023		13.2373	2.5849		16.9728	2.584
87.6227	3.8123		13.6886	2.5951		17.5745	2.5942
89.7537	3.8225		14.1315	2.6054		18.1678	2.6044
91.9015	3.833		14.5827	2.6159		18.7612	2.6147
93.8988	3.843		15.034	2.6261		19.3378	2.6249
95.7874	3.8532		15.4769	2.6364		19.9228	2.6351
97.534	3.8634		15.9198	2.6466		20.4994	2.6453
99.08	3.8736		16.346	2.6568		21.0593	2.6556
100.534	3.8836		16.789	2.6671		21.6276	2.6658
101.946	3.8938		17.2319	2.6773		22.2042	2.676
103.309	3.904		17.6581	2.6875		22.7474	2.686
104.554	3.914		18.0926	2.6977		23.2823	2.6962
105.807	3.9242		18.5188	2.7077		23.8338	2.7064
107.052	3.9344		18.9534	2.7179		24.3854	2.7167
108.323	3.9446		19.3712	2.7281		24.9286	2.7272
109.601	3.9546		19.8058	2.7384		25.4718	2.7374
110.897	3.9648		20.2403	2.7486		26.0149	2.7477
112.2	3.975		20.6749	2.7591		26.5498	2.7579
113.445	3.9853		21.1178	2.7694		27.0679	2.7681
114.707	3.9955		21.5524	2.7796		27.6028	2.7783
115.944	4.0057		21.9869	2.7898		28.1209	2.7883
117.206	4.0159		22.4131	2.8		28.6557	2.7985
118.401	4.0259		22.8393	2.81		29.1738	2.8087
119.705	4.0361		23.2823	2.8202		29.692	2.8187
121	4.0463		23.7335	2.8307		30.2352	2.8289
122.262	4.0566		24.1681	2.8407		30.7533	2.8391
123.541	4.0668		24.6277	2.8509		31.2965	2.8493
124.802	4.077		25.0873	2.8611		31.8313	2.8593
126.023	4.0873		25.5386	2.8714		32.3829	2.8695
127.134	4.0975		26.0149	2.8816		32.9261	2.8797
128.229	4.1077		26.4913	2.8918		33.486	2.89
129.248	4.1179		26.9927	2.9024		34.071	2.9002
130.051	4.1279		27.4858	2.9126		34.6309	2.9104
130.794	4.1381		27.9955	2.9228		35.2242	2.9206
131.555	4.1483		28.522	2.933		35.8176	2.9306
132.274	4.1586		29.0234	2.943		36.436	2.9408
132.917	4.1688		29.575	2.9532		37.0377	2.951
133.56	4.179		30.1432	2.9634		37.7062	2.9613
134.179	4.1892		30.7199	2.9734		38.3915	2.9715
134.764	4.1992		31.3048	2.9836		39.1018	2.982
135.315	4.2094		31.9316	2.9938		39.8289	2.992
135.858	4.2196		32.5918	3.004		40.581	3.0022
136.351	4.2296		33.2436	3.014		41.3832	3.0124
136.845	4.2398		33.979	3.0242		42.1939	3.0226
137.287	4.25		34.7813	3.0344		43.0379	3.0326
137.739	4.2602		35.6504	3.0447		43.9739	3.0428
138.14	4.2702		36.5613	3.0549		44.9516	3.053
138.533	4.2804		37.5725	3.0651		45.9127	3.0633
138.925	4.2906		38.6171	3.0753		46.9238	3.0735
139.301	4.3009		39.6199	3.0856		47.9434	3.0837
139.677	4.3111		40.6311	3.0958		48.9295	3.0939
140.028	4.3213		41.6005	3.106		49.8905	3.1039
140.363	4.3315		42.5281	3.116		50.8599	3.1141
140.68	4.3415		43.4725	3.1262		51.8377	3.1243
141.006	4.3517		44.4669	3.1364		52.7569	3.1343
141.315	4.3619		45.5032	3.1467		53.7681	3.1445
141.658	4.3722		46.5645	3.1572		54.8211	3.1547
142.025	4.3824		47.6593	3.1674		55.8824	3.1653
142.427	4.3926		48.7791	3.1777		56.9688	3.1755
142.878	4.4029		49.9407	3.1879		58.0886	3.1857
143.371	4.4131		51.0939	3.1981		59.2419	3.1959
143.922	4.4233		52.3224	3.2083		60.3533	3.2059
144.482	4.4335		53.5676	3.2183		61.5734	3.2161
145.075	4.4435		54.8879	3.2288		62.8688	3.2263
145.761	4.4537		56.2835	3.239		64.2393	3.2369
146.513	4.4642		57.7042	3.249		65.6767	3.2471
147.24	4.4742		59.2502	3.2592		67.1809	3.2573
148.025	4.4844		60.8464	3.2694		68.7353	3.2676
148.794	4.4946		62.593	3.2796		70.3482	3.2778
149.571	4.5048		64.4231	3.2896		72.1282	3.288
150.39	4.5148		66.4539	3.2998		74.0168	3.2983
151.359	4.525		68.5849	3.31		75.9891	3.3085
152.362	4.5352		70.9081	3.32		78.0783	3.3187
153.415	4.5452		73.5238	3.3302		80.343	3.3289
154.777	4.5554		76.3484	3.3404		82.7665	3.3389
156.432	4.5656		79.5742	3.3506		85.4323	3.3491
158.137	4.5762		83.0339	3.3606		88.5077	3.3593
160.451	4.5864		86.6524	3.3708		91.8086	3.3696
163.259	4.5966		89.8615	3.381		94.9759	3.3798
166.593	4.6068		92.9535	3.3913		97.8757	3.39
170.636	4.6168		95.494	3.4015		100.4	3.4002
175.749	4.627		97.9258	3.4117		102.522	3.4102
181.295	4.6372		100.241	3.4219		104.678	3.4204
186.307	4.6475		102.405	3.4319		106.759	3.4306
192.379	4.6577		104.503	3.4421		108.698	3.4406
201.2	4.6679		106.617	3.4523		110.495	3.4508
209.371	4.6781		108.614	3.4623		112.316	3.461
213.925	4.6881		110.67	3.4725		114.096	3.4712
225.797	4.6983		112.642	3.4827		115.751	3.4812
233.308	4.7085		114.707	3.4929		117.539	3.4914
244.287	4.7185		116.721	3.5029		119.294	3.5016
247.67	4.7287		118.743	3.5131		121.091	3.5119
253	4.7389		120.916	3.5233		122.846	3.5221
258.437	4.7491		123.138	3.5336		124.693	3.5323
263.348	4.7591		125.428	3.5438		126.556	3.5425
270.038	4.7693		127.568	3.554		128.387	3.5525
277.186	4.7795		129.724	3.5642		130.158	3.5627
283.233	4.7898		131.796	3.5742		132.022	3.5729
288.861	4.8		133.902	3.5844		133.827	3.5832
--	--		135.966	3.5946		135.59	3.5934
0	4.7188		138.039	3.6046		137.395	3.6036
0.0167	4.694		140.195	3.6148		139.209	3.6139
0.0251	4.6763		142.292	3.625		141.039	3.6241
0.0334	4.662		144.474	3.6352		142.811	3.6343
0.0418	4.6496		146.605	3.6452		144.649	3.6445
0.0585	4.631		148.836	3.6554		146.429	3.6545
0.0752	4.6165		150.975	3.6656		148.268	3.665
0.0919	4.6047		153.198	3.6759		150.19	3.6752
0.1169	4.5907		155.421	3.6861		152.12	3.6852
0.142	4.5796		157.627	3.6963		153.85	3.6954
0.1754	4.5678		159.792	3.7065		155.647	3.7056
0.2171	4.5557		161.906	3.7165		157.477	3.7158
0.2673	4.5439		164.037	3.7267		159.265	3.7258
0.3257	4.5328		166.059	3.7369		161.07	3.736
0.3925	4.5216		168.099	3.7472		162.817	3.7462
0.4677	4.5114		170.071	3.7574		164.488	3.7562
0.5512	4.5011		171.968	3.7676		166.176	3.7664
0.6514	4.4906		173.739	3.7779		167.806	3.7769
0.7517	4.4804		175.519	3.7881		169.394	3.7872
0.8602	4.4704		177.283	3.7983		170.931	3.7974
0.9772	4.4602		179.021	3.8089		172.436	3.8076
1.0941	4.45		180.743	3.8191		173.898	3.8178
1.2194	4.4394		182.472	3.8293		175.344	3.8278
1.3446	4.4289		184.177	3.8395		176.798	3.838
1.4616	4.4187		185.807	3.8495		178.244	3.8482
1.5785	4.4081		187.545	3.8597		179.614	3.8585
1.6954	4.3979		189.258	3.8699		180.968	3.8687
1.804	4.3877		190.963	3.8802		182.305	3.8789
1.9042	4.3777		192.509	3.8904		183.55	3.8891
2.0044	4.3675		193.729	3.9006		184.754	3.8991
2.1047	4.357		194.882	3.9109		185.899	3.9093
2.1965	4.3467		195.969	3.9211		187.018	3.9195
2.28	4.3365		197.089	3.9313		187.971	3.9295
2.3636	4.3263		198.167	3.9415		188.941	3.9397
2.4471	4.316		199.161	3.9515		189.835	3.9499
2.5222	4.3058		200.072	3.9617		190.679	3.9601
2.6058	4.295		200.966	3.9719		191.423	3.9701
2.6809	4.2844		201.819	3.9822		192.175	3.9803
2.7561	4.2739		202.629	3.9927		192.885	3.9905
2.8313	4.2637		203.398	4.0029		193.545	4.0008
2.9064	4.2534		204.142	4.0132		194.189	4.011
2.9816	4.2426		204.852	4.0234		194.807	4.0212
3.0651	4.2314		205.529	4.0336		195.4	4.0314
3.1486	4.2209		206.214	4.0438		195.944	4.0414
3.2321	4.2103		206.849	4.0538		196.504	4.0516
3.324	4.1995		207.484	4.064		197.047	4.0618
3.4159	4.1892		208.078	4.0742		197.565	4.0718
3.5161	4.1784		208.654	4.0842		198.075	4.082
3.6246	4.1679		209.231	4.0944		198.584	4.0922
3.7332	4.1579		209.766	4.1046		199.077	4.1024
3.8585	4.1474		210.317	4.1148		199.554	4.1127
3.9921	4.1365		210.836	4.1248		200.03	4.1229
4.1341	4.1263		211.362	4.135		200.49	4.1331
4.2928	4.1161		211.847	4.1452		200.924	4.1431
4.4515	4.1059		212.34	4.1555		201.359	4.1533
4.6268	4.0959		212.799	4.1657		201.785	4.1635
4.8273	4.0857		213.259	4.1759		202.211	4.1737
5.0361	4.0755		213.702	4.1861		202.621	4.1837
5.2532	4.0652		214.12	4.1961		203.022	4.1939
5.4954	4.055		214.546	4.2063		203.415	4.2041
5.7626	4.0448		214.981	4.2165		203.799	4.2144
6.0299	4.0345		215.39	4.2265		204.167	4.2246
6.3389	4.0243		215.8	4.2367		204.535	4.2348
6.6646	4.0141		216.192	4.2469		204.886	4.2451
7.0237	4.0039		216.56	4.2571		205.22	4.2553
7.3996	3.9939		216.911	4.2671		205.554	4.2655
7.8255	3.9837		217.287	4.2773		205.905	4.2757
8.2932	3.9735		217.638	4.2875		206.256	4.2857
8.8026	3.9629		217.972	4.2978		206.607	4.2959
9.3622	3.9527		218.307	4.308		206.95	4.3061
9.9635	3.9425		218.649	4.3182		207.292	4.3164
10.6149	3.9322		218.958	4.3284		207.635	4.3266
11.283	3.922		219.259	4.3384		207.952	4.3368
12.0263	3.9118		219.569	4.3486		208.27	4.347
12.8364	3.9015		219.861	4.3588		208.579	4.357
13.7968	3.8913		220.154	4.3691		208.888	4.3672
15.0077	3.8811		220.446	4.3793		209.198	4.3774
16.3357	3.8709		220.73	4.3895		209.499	4.3874
17.6553	3.8609		221.023	4.3998		209.816	4.3976
19.0085	3.8507		221.298	4.41		210.125	4.4078
20.4119	3.8405		221.591	4.4202		210.426	4.418
21.8573	3.8302		221.875	4.4304		210.727	4.428
23.336	3.82		222.151	4.4404		211.036	4.4382
24.8483	3.8098		222.452	4.4506		211.337	4.4484
26.4693	3.7996		222.752	4.4608		211.655	4.4587
28.0986	3.7896		223.053	4.4711		211.981	4.4689
29.7865	3.7794		223.346	4.4813		212.298	4.4791
31.6332	3.7692		223.647	4.4915		212.574	4.4893
33.3545	3.7589		223.964	4.5017		212.858	4.4993
34.8085	3.7487		224.265	4.5117		213.167	4.5095
36.2039	3.7385		224.574	4.5219		213.501	4.5197
37.8163	3.7282		224.9	4.5321		213.819	4.53
39.5623	3.718		225.209	4.5421		214.162	4.5402
41.3247	3.7078		225.535	4.5523		214.513	4.5504
43.2959	3.6976		225.87	4.5625		214.855	4.5607
45.2335	3.6876		226.212	4.5727		215.215	4.5709
47.2713	3.6774		226.555	4.5827		215.624	4.5811
49.2924	3.6672		226.898	4.5929		216.008	4.5913
51.4805	3.6569		227.249	4.6031		216.41	4.6013
54.1113	3.6467		227.625	4.6134		216.802	4.6115
56.8341	3.6365		228.001	4.6236		217.237	4.6217
59.156	3.6263		228.368	4.6338		217.655	4.6323
61.478	3.6163		228.761	4.644		218.073	4.6425
63.7753	3.6061		229.137	4.654		218.516	4.6527
65.8889	3.5959		229.53	4.6642		218.958	4.663
67.8605	3.5859		229.931	4.6744		219.41	4.6732
69.8741	3.5757		230.349	4.6847		219.878	4.6834
71.8291	3.5655		230.775	4.6949		220.396	4.6937
73.6839	3.5553		231.21	4.7051		220.906	4.7042
75.4469	3.5453		231.669	4.7154		221.39	4.7144
77.1345	3.5351		232.154	4.7256		221.942	4.7247
78.8473	3.5249		232.622	4.7361		222.552	4.7349
80.4682	3.5146		233.107	4.7464		223.053	4.7451
82.0474	3.5044		233.616	4.7566		223.647	4.7553
83.5597	3.4942		234.109	4.7668		224.207	4.7653
85.1891	3.484		234.594	4.777		224.825	4.7755
86.9856	3.474		235.079	4.787		225.443	4.7857
89.7514	3.4638		235.605	4.7972		226.078	4.796
93.4279	3.4536		235.739	4.8		226.329	4.8
96.7118	3.4433		--	--		--	--
100.104	3.4331		0	4.7575		0	4.755
103.489	3.4229		0.0167	4.7191		0.0167	4.7157
106.697	3.4123		0.0251	4.6837		0.0251	4.6794
109.831	3.4021		0.0334	4.6518		0.0334	4.6471
112.864	3.3919		0.0418	4.6236		0.0418	4.6189
115.914	3.3816		0.0501	4.5969		0.0502	4.592
118.888	3.3714		0.0585	4.5721		0.0585	4.5684
121.846	3.3612		0.0669	4.5501		0.0669	4.5458
124.855	3.351		0.0752	4.529		0.0752	4.5262
127.62	3.341		0.0836	4.5095		0.0836	4.5073
130.528	3.3308		0.0919	4.4921		0.092	4.4893
133.403	3.3206		0.1003	4.4754		0.1003	4.4735
136.311	3.3103		0.1086	4.4596		0.1087	4.4587
139.077	3.3001		0.117	4.4456		0.117	4.4447
141.901	3.2899		0.1254	4.432		0.1254	4.4311
144.709	3.2796		0.1337	4.4193		0.1338	4.4193
147.349	3.2694		0.1421	4.4075		0.1421	4.4072
150.031	3.2592		0.1504	4.396		0.1505	4.3963
152.663	3.249		0.1588	4.3852		0.1588	4.3855
155.137	3.239		0.1755	4.3656		0.1672	4.3753
157.526	3.2288		0.1922	4.3477		0.1839	4.357
159.899	3.2186		0.2089	4.3303		0.2007	4.3396
162.113	3.2083		0.2256	4.3151		0.2174	4.3238
164.177	3.1978		0.2423	4.3005		0.2341	4.3086
166.107	3.1876		0.2591	4.2866		0.2508	4.2943
167.895	3.1773		0.2758	4.2733		0.2675	4.2807
169.575	3.1671		0.2925	4.2612		0.2843	4.268
171.079	3.1569		0.3092	4.2488		0.301	4.2553
172.516	3.1467		0.3259	4.2379		0.3177	4.2438
173.836	3.1367		0.3426	4.2274		0.3344	4.232
175.114	3.1262		0.3593	4.2168		0.3512	4.2212
176.334	3.116		0.3844	4.2023		0.3679	4.2103
177.446	3.106		0.4095	4.1892		0.393	4.1954
178.524	3.0958		0.4346	4.1765		0.418	4.1812
179.535	3.0856		0.4596	4.1654		0.4431	4.1672
180.529	3.0753		0.4847	4.1545		0.4682	4.1542
181.49	3.0651		0.5181	4.1418		0.4933	4.1424
182.4	3.0546		0.5516	4.13		0.5184	4.1307
183.286	3.0443		0.585	4.1198		0.5435	4.1201
184.138	3.0341		0.6268	4.1086		0.5769	4.1068
184.974	3.0239		0.6685	4.0981		0.6103	4.095
185.768	3.0137		0.7187	4.0873		0.6438	4.0838
186.528	3.0037		0.7772	4.0767		0.6772	4.0736
187.297	2.9935		0.844	4.0656		0.719	4.0621
188.057	2.9833		0.9193	4.055		0.7608	4.0519
188.775	2.973		1.0112	4.0442		0.811	4.0407
189.502	2.9628		1.1115	4.0336		0.8695	4.0293
190.221	2.9526		1.2285	4.0234		0.928	4.019
190.906	2.9423		1.3622	4.0132		1.0033	4.0079
191.6	2.9321		1.5126	4.0029		1.0869	3.9973
192.285	2.9219		1.6965	3.9924		1.1788	3.9868
192.961	2.9117		1.897	3.9822		1.2875	3.9763
193.596	2.9017		2.1227	3.9722		1.4045	3.9663
194.256	2.8915		2.365	3.962		1.5467	3.9561
194.916	2.8813		2.6575	3.9518		1.7055	3.9459
195.543	2.871		2.9751	3.9415		1.8895	3.9357
196.186	2.8608		3.326	3.9313		2.0985	3.9254
196.821	2.8506		3.7272	3.9211		2.3326	3.9152
197.439	2.8404		4.1534	3.9109		2.5918	3.905
198.024	2.8304		4.613	3.9009		2.8677	3.895
198.634	2.8202		5.1228	3.8907		3.1937	3.8848
199.227	2.81		5.7078	3.8805		3.5365	3.8746
199.804	2.8		6.3178	3.8705		3.9211	3.8643
200.364	2.7898		7.0114	3.8603		4.3474	3.8541
200.94	2.7796		7.7301	3.8501		4.7989	3.8439
201.508	2.7694		8.5324	3.8399		5.2253	3.8337
202.026	2.7594		9.3681	3.8299		5.7771	3.8237
202.577	2.7492		10.3207	3.8194		6.3122	3.8135
203.12	2.739		11.3737	3.8092		6.9142	3.8033
203.647	2.7287		12.435	3.7992		7.5831	3.793
204.156	2.7185		13.6134	3.789		8.3022	3.7828
204.674	2.7083		14.917	3.7788		9.0798	3.7726
205.176	2.6981		16.3043	3.7686		9.9159	3.7624
205.66	2.6878		17.8503	3.7586		10.8023	3.7524
206.153	2.6776		19.6219	3.7484		11.7973	3.7422
206.63	2.6674		21.31	3.7382		12.8508	3.7317
207.097	2.6574		23.3157	3.7282		13.921	3.7217
207.54	2.6472		25.3882	3.718		15.1167	3.7115
208	2.637		27.7198	3.7078		16.3877	3.7013
208.451	2.6267		29.9094	3.6976		17.7255	3.691
208.902	2.6162		31.9069	3.6876		19.2388	3.6808
209.336	2.606		33.8293	3.6774		20.8443	3.6706
209.762	2.5957		35.4845	3.6672		22.4916	3.6604
210.189	2.5855		36.9724	3.6569		24.097	3.6504
210.59	2.5753		38.4018	3.6467		25.9534	3.6402
210.999	2.5651		39.9146	3.6365		27.8766	3.63
211.392	2.5551		41.4358	3.6263		29.8081	3.6197
211.793	2.5446		43.0488	3.6163		31.748	3.6095
212.185	2.5344		44.7872	3.6061		33.7381	3.5993
212.561	2.5244		46.8264	3.5959		35.6863	3.589
212.946	2.5142		49.2333	3.5859		37.5257	3.5788
213.313	2.504		52.0497	3.5757		39.5576	3.5686
213.689	2.4937		57.408	3.5655		41.8069	3.5584
214.057	2.4835		62.6836	3.5553		44.3655	3.5481
214.424	2.473		67.1574	3.5453		48.0195	3.5379
214.783	2.4627		71.2047	3.5351		52.4344	3.5277
215.143	2.4525		74.9427	3.5249		56.5736	3.5177
215.502	2.4423		78.2709	3.5146		60.3113	3.5075
215.844	2.4321		81.4737	3.5044		63.9319	3.4973
216.179	2.4221		84.5427	3.4942		67.1678	3.4871
216.521	2.4119		87.4027	3.484		70.0358	3.4771
216.864	2.4014		90.0285	3.474		72.7534	3.4669
217.198	2.3914		92.5456	3.4638		75.4207	3.4567
217.54	2.3812		95.2465	3.4536		77.9375	3.4464
217.875	2.371		97.8471	3.4433		80.3541	3.4362
218.2	2.3608		100.214	3.4331		82.7623	3.426
218.518	2.3508		102.53	3.4229		85.1455	3.4157
218.852	2.3406		104.871	3.4123		87.4868	3.4055
219.186	2.3304		107.27	3.4021		89.7279	3.3953
219.495	2.3204		109.685	3.3919		92.0692	3.3851
219.829	2.3102		112.168	3.3816		94.419	3.3751
220.164	2.3		114.666	3.3714		96.7687	3.3649
220.473	2.2898		117.265	3.3612		99.2355	3.3547
220.799	2.2798		119.923	3.351		101.794	3.3444
221.124	2.2696		122.522	3.341		104.462	3.3342
221.45	2.2594		125.371	3.3308		107.163	3.324
221.768	2.2491		128.305	3.3206		109.998	3.3138
222.102	2.2389		131.221	3.3103		112.69	3.3038
222.436	2.2287		134.004	3.3001		115.383	3.2933
222.77	2.2181		136.712	3.2899		117.95	3.2831
223.104	2.2079		139.302	3.2796		120.383	3.2731
223.439	2.1977		141.751	3.2694		122.791	3.2629
223.781	2.1875		144.166	3.2592		125.066	3.2527
224.099	2.1775		146.64	3.249		127.249	3.2424
224.441	2.1673		149.03	3.239		129.347	3.2322
224.775	2.1571		151.228	3.2288		131.279	3.2217
225.109	2.1471		153.2	3.2186		133.11	3.2114
225.435	2.1369		155.038	3.2083		134.816	3.2012
225.786	2.1267		156.802	3.1978		136.43	3.191
226.129	2.1165		158.482	3.1876		137.91	3.1808
226.463	2.1065		160.044	3.1773		139.357	3.1708
226.805	2.0963		161.532	3.1671		140.762	3.1606
227.164	2.0861		162.903	3.1569		142.133	3.1501
227.524	2.0758		164.24	3.1467		143.412	3.1401
227.874	2.0656		165.494	3.1367		144.683	3.1299
228.242	2.0554		166.739	3.1262		145.937	3.1197
228.61	2.0452		167.935	3.116		147.108	3.1094
228.969	2.0349		169.071	3.106		148.279	3.0992
229.345	2.0247		170.192	3.0958		149.433	3.089
229.721	2.0145		171.253	3.0856		150.578	3.0788
230.097	2.0045		172.315	3.0753		151.615	3.0688
230.264	1.9999		173.369	3.0651		152.702	3.0586
			174.388	3.0546		153.773	3.0484
			175.383	3.0443		154.818	3.0381
			176.353	3.0341		155.846	3.0279
			177.298	3.0239		156.883	3.0177
			178.209	3.0137		157.912	3.0075
			179.104	3.0037		158.848	2.9975
			179.999	2.9935		159.835	2.9873
			180.876	2.9833		160.821	2.9771
			181.704	2.973		161.758	2.9668
			182.557	2.9628		162.711	2.9566
			183.385	2.9526		163.631	2.9464
			184.171	2.9423		164.551	2.9361
			184.973	2.9321		165.429	2.9259
			185.759	2.9219		166.307	2.9157
			186.528	2.9117		167.185	2.9055
			187.231	2.9017		168.004	2.8955
			187.966	2.8915		168.799	2.8853
			188.669	2.8813		169.601	2.8751
			189.329	2.871		170.379	2.8648
			189.964	2.8608		171.115	2.8546
			190.583	2.8506		171.851	2.8444
			191.177	2.8404		172.57	2.8342
			191.72	2.8304		173.256	2.8242
			192.305	2.8202		173.933	2.814
			192.89	2.81		174.619	2.8038
			193.459	2.8		175.279	2.7938
			194.019	2.7898		175.923	2.7836
			194.604	2.7796		176.592	2.7734
			195.181	2.7694		177.244	2.7632
			195.716	2.7594		177.888	2.7532
			196.284	2.7492		178.524	2.743
			196.852	2.739		179.176	2.7328
			197.412	2.7287		179.836	2.7225
			197.947	2.7185		180.48	2.712
			198.491	2.7083		181.132	2.7018
			199.025	2.6981		181.793	2.6915
			199.535	2.6878		182.462	2.6813
			200.062	2.6776		183.106	2.6711
			200.589	2.6674		183.766	2.6609
			201.107	2.6574		184.419	2.6509
			201.617	2.6472		185.088	2.6404
			202.151	2.637		185.765	2.6302
			202.686	2.6267		186.425	2.6202
			203.221	2.6162		187.111	2.61
			203.764	2.606		187.788	2.5998
			204.308	2.5957		188.491	2.5895
			204.851	2.5855		189.193	2.5793
			205.377	2.5753		189.904	2.5691
			205.929	2.5651		190.59	2.5589
			206.464	2.5551		191.292	2.5489
			207.015	2.5446		192.011	2.5387
			207.567	2.5344		192.714	2.5285
			208.101	2.5244		193.45	2.5182
			208.653	2.5142		194.177	2.508
			209.196	2.504		194.921	2.4978
			209.731	2.4937		195.632	2.4875
			210.291	2.4835		196.36	2.4773
			210.834	2.473		197.095	2.4671
			211.377	2.4627		197.806	2.4569
			211.921	2.4525		198.509	2.4469
			212.447	2.4423		199.22	2.4367
			212.957	2.4321		199.922	2.4265
			213.475	2.4221		200.599	2.4162
			213.985	2.4119		201.293	2.406
			214.494	2.4014		201.971	2.3958
			214.979	2.3914		202.64	2.3852
			215.481	2.3812		203.3	2.375
			215.974	2.371		203.944	2.3648
			216.45	2.3608		204.571	2.3546
			216.91	2.3508		205.157	2.3446
			217.378	2.3406		205.759	2.3344
			217.837	2.3304		206.361	2.3242
			218.263	2.3204		206.913	2.3142
			218.723	2.3102		207.465	2.304
			219.158	2.3		208.017	2.2938
			219.584	2.2898		208.56	2.2836
			220.01	2.2798		209.054	2.2736
			220.428	2.2696		209.58	2.2634
			220.846	2.2594		210.082	2.2532
			221.247	2.2491		210.584	2.2429
			221.648	2.2389		211.06	2.2327
			222.049	2.2287		211.537	2.2225
			222.45	2.2181		212.014	2.2123
			222.86	2.2079		212.465	2.202
			223.269	2.1977		212.933	2.1918
			223.679	2.1875		213.385	2.1816
			224.055	2.1775		213.828	2.1716
			224.473	2.1673		214.255	2.1614
			224.882	2.1571		214.706	2.1512
			225.275	2.1471		215.149	2.1409
			225.668	2.1369		215.593	2.1304
			226.077	2.1267		216.027	2.1202
			226.487	2.1165		216.471	2.1099
			226.863	2.1065		216.905	2.0997
			227.255	2.0963		217.332	2.0895
			227.665	2.0861		217.767	2.0793
			228.074	2.0758		218.177	2.0693
			228.467	2.0656		218.62	2.0588
			228.877	2.0554		219.054	2.0486
			229.278	2.0452		219.489	2.0386
			229.679	2.0349		219.933	2.0284
			230.088	2.0247		220.359	2.0182
			230.481	2.0145		220.81	2.0079
			230.866	2.0045		221.153	1.9999
			231.041	1.9999

## Sheet: Figure 4b
Figure 4b
1st			40th			80th
Specific capacity	Voltage		Specific capacity	Voltage		Specific capacity	Voltage
0	3.0468		0	2.0219		0	2.4017
0	3.0366		0.00251	2.0328		0.00168	2.5062
0	3.0363		0.00418	2.0445		0.00251	2.5511
0	3.0288		0.00586	2.0563		0.00335	2.5961
0	3.0186		0.00837	2.0712		0.00419	2.6137
0	3.0084		0.01088	2.0833		0.00503	2.6497
0	2.9982		0.01339	2.0941		0.00586	2.663
0	2.9882		0.01674	2.1059		0.0067	2.6993
0	2.978		0.02009	2.1161		0.00838	2.717
0	2.9678		0.02428	2.127		0.00921	2.7495
0	2.9578		0.02931	2.1382		0.01089	2.765
0	2.9476		0.03517	2.1493		0.01256	2.7808
0	2.9374		0.04187	2.1599		0.0134	2.8143
0	2.9272		0.05025	2.171		0.01591	2.8283
0	2.9172		0.05946	2.1812		0.01759	2.8431
0	2.907		0.07035	2.1915		0.01926	2.8574
0	2.8968		0.08375	2.2023		0.02094	2.8714
0	2.8865		0.09883	2.2123		0.02262	2.8869
0	2.8763		0.11726	2.2225		0.02429	2.8989
0	2.8661		0.13903	2.2327		0.02597	2.9107
0	2.8555		0.16416	2.2429		0.02764	2.9216
0	2.8453		0.19264	2.2529		0.02932	2.9334
0	2.8351		0.22698	2.2631		0.03183	2.9464
0	2.8249		0.26467	2.2733		0.03434	2.9597
0	2.8149		0.3099	2.2836		0.03685	2.9718
0	2.8047		0.361	2.2938		0.03937	2.983
0	2.7945		0.41712	2.304		0.04272	2.9966
0	2.7845		0.48244	2.3142		0.04607	3.0081
0	2.7743		0.5528	2.3242		0.04942	3.0192
0	2.7641		0.63572	2.3344		0.05361	3.0313
0	2.7539		0.72451	2.3446		0.05779	3.0425
0	2.7439		0.82418	2.3546		0.06282	3.0543
0	2.7337		0.93977	2.3648		0.06785	3.0651
0	2.7235		1.06708	2.375		0.07371	3.076
0	2.7132		1.21365	2.3852		0.07957	3.0862
0	2.703		1.37279	2.3952		0.08627	3.0967
0	2.6928		1.55874	2.4054		0.09381	3.107
0	2.6826		1.7631	2.4156		0.10218	3.1178
0	2.6726		1.99931	2.4259		0.11139	3.1284
0	2.6624		2.26483	2.4361		0.12228	3.1392
0	2.6522		2.5563	2.4463		0.13568	3.1498
0	2.6422		2.89218	2.4565		0.14992	3.1603
0	2.632		3.25484	2.4665		0.165	3.1708
0	2.6218		3.66024	2.4767		0.18343	3.1808
0	2.6116		4.1318	2.4869		0.20269	3.191
0	2.6016		4.65612	2.4972		0.22614	3.2012
0	2.5914		5.24159	2.5074		0.25295	3.2114
0	2.5812		5.85386	2.5176		0.27975	3.2214
0	2.5709		6.52897	2.5279		0.31158	3.2316
0	2.5607		7.24176	2.5381		0.35011	3.2418
0	2.5536		7.96461	2.5483		0.39534	3.2521
0	2.5592		8.75613	2.5585		0.45313	3.2623
0.00502	2.5725		9.55436	2.5685		0.51428	3.2725
0.00753	2.5827		10.3685	2.5787		0.57961	3.2828
0.01088	2.597		11.2463	2.5889		0.65332	3.293
0.01423	2.6091		12.1417	2.5992		0.73373	3.3032
0.01758	2.6209		13.0588	2.6094		0.83675	3.3134
0.02093	2.6317		13.9902	2.6196		0.94312	3.3234
0.02428	2.6429		14.9686	2.6298		1.03944	3.3336
0.02847	2.6543		15.9293	2.6398		1.17597	3.3438
0.03266	2.6661		16.9051	2.65		1.31166	3.3541
0.03685	2.6767		17.8951	2.6602		1.45907	3.3643
0.04187	2.6884		18.8542	2.6702		1.6224	3.3745
0.0469	2.6993		19.8283	2.6807		1.76647	3.3847
0.05276	2.7108		20.8066	2.6909		1.98424	3.3947
0.05862	2.7216		21.7556	2.7012		2.19196	3.4049
0.06449	2.7322		22.7197	2.7114		2.38125	3.4151
0.07119	2.7424		23.6552	2.7216		2.56385	3.4254
0.07789	2.7532		24.6126	2.7318		2.78162	3.4356
0.08543	2.7641		25.5289	2.7418		3.01615	3.4458
0.09297	2.7743		26.4545	2.752		3.23978	3.4561
0.10134	2.7852		27.4085	2.7622		3.45504	3.4663
0.10972	2.7954		28.3566	2.7725		3.69459	3.4765
0.11893	2.8066		29.2629	2.7827		3.95173	3.4867
0.12814	2.8171		30.1792	2.7929		4.21222	3.4967
0.1382	2.828		31.0863	2.8031		4.4635	3.5069
0.14825	2.8388		31.9482	2.8131		4.74995	3.5171
0.15914	2.8493		32.8687	2.8233		5.03641	3.5274
0.16919	2.8593		33.8437	2.8335		5.34715	3.5376
0.18008	2.8698		34.7717	2.8435		5.62021	3.5478
0.1918	2.8807		35.6947	2.8537		5.89075	3.558
0.20353	2.8909		36.6395	2.8639		6.17469	3.568
0.21525	2.9014		37.5643	2.8741		6.47288	3.5782
0.22698	2.9117		38.4454	2.8841		6.74258	3.5884
0.23955	2.9219		39.3282	2.8943		7.0441	3.5984
0.25211	2.9324		40.2295	2.9045		7.38584	3.6086
0.26551	2.943		41.1299	2.9148		7.66978	3.6188
0.27891	2.9535		41.9976	2.925		8.01486	3.629
0.29231	2.964		42.888	2.9352		8.35577	3.639
0.30572	2.974		43.7884	2.9454		8.66818	3.6492
0.31912	2.9842		44.621	2.9554		9.03923	3.6594
0.33336	2.9947		45.5222	2.9656		9.35667	3.6697
0.3476	3.005		46.4159	2.9758		9.76625	3.6799
0.36267	3.0155		47.3071	2.9858		10.0887	3.6901
0.37775	3.0261		48.1992	2.996		10.4983	3.7003
0.39283	3.0363		49.1398	3.0062		10.8417	3.7103
0.40874	3.0468		50.0888	3.0164		11.1968	3.7205
0.42465	3.0574		51.0009	3.0264		11.6374	3.7307
0.44141	3.0679		51.9943	3.0366		12.073	3.741
0.45816	3.0781		53.0338	3.0468		12.4641	3.7512
0.47491	3.0887		54.1134	3.0574		12.8368	3.7614
0.49334	3.0992		55.2576	3.0676		13.1936	3.7717
0.51176	3.1094		56.4511	3.0778		13.6342	3.7819
0.53019	3.1194		57.6941	3.0881		14.1183	3.7921
0.54862	3.1296		58.9195	3.0983		14.6745	3.8023
0.56956	3.1398		60.181	3.1085		15.1418	3.8123
0.58966	3.1498		61.4491	3.1187		15.7776	3.8225
0.61228	3.16		62.6343	3.1287		16.2382	3.8327
0.63573	3.1702		63.884	3.1389		16.817	3.843
0.66086	3.1804		65.132	3.1491		17.3723	3.8532
0.68682	3.1907		66.3565	3.1594		17.9494	3.8634
0.7153	3.2009		67.5953	3.1696		18.4796	3.8736
0.74713	3.2111		68.8333	3.1798		18.9696	3.8836
0.7798	3.2211		70.083	3.1901		19.5106	3.8938
0.81497	3.2313		71.2992	3.2003		20.0576	3.904
0.85602	3.2415		72.574	3.2105		20.6565	3.914
0.89957	3.2517		73.8388	3.2207		21.2285	3.9242
0.94564	3.2617		75.0474	3.2307		21.7034	3.9344
1.00008	3.2719		76.3449	3.2409		22.2948	3.9446
1.05955	3.2821		77.6557	3.2511		22.7898	3.9546
1.12489	3.2921		78.9465	3.2614		23.3686	3.9648
1.19692	3.3023		80.29	3.2716		23.8611	3.975
1.28152	3.3125		81.6419	3.2818		24.4633	3.9856
1.377	3.3227		83.0272	3.2921		24.965	3.9958
1.47835	3.3327		84.3825	3.3023		25.4374	4.006
1.60064	3.3429		85.8131	3.3125		26.0304	4.0163
1.73884	3.3531		87.2479	3.3227		26.5179	4.0265
1.89379	3.3634		88.6316	3.3327		27.1009	4.0367
2.07806	3.3736		90.1234	3.3429		27.8514	4.0469
2.29249	3.3838		91.6713	3.3531		28.4494	4.0569
2.54628	3.394		93.1731	3.3634		28.9754	4.0671
2.84195	3.404		94.7771	3.3736		29.5265	4.0773
3.1996	3.4142		96.4121	3.3838		30.0902	4.0873
3.65274	3.4244		98.1317	3.394		30.8315	4.0975
4.18796	3.4347		99.8362	3.404		31.3801	4.1077
4.79689	3.4449		101.62	3.4142		32.0427	4.1179
5.52475	3.4551		103.472	3.4244		32.4958	4.1279
6.35565	3.4654		105.337	3.4347		33.0796	4.1381
7.31386	3.4756		107.174	3.4449		33.9197	4.1483
8.39436	3.4858		109.041	3.4551		34.4952	4.1586
9.6767	3.496		110.921	3.4654		35.1619	4.1688
11.1157	3.506		112.794	3.4756		35.8713	4.179
12.7197	3.5162		114.59	3.4858		36.5866	4.1892
14.5565	3.5264		116.406	3.496		37.2349	4.1992
16.6606	3.5367		118.158	3.506		37.7928	4.2094
18.9597	3.5469		119.919	3.5162		38.5257	4.2196
21.676	3.5571		121.71	3.5264		39.1815	4.2296
24.8614	3.5673		123.5	3.5367		39.9261	4.2398
28.4479	3.5773		125.263	3.5469		40.5208	4.25
32.393	3.5875		127.134	3.5571		41.144	4.2602
36.8507	3.5977		129.097	3.5673		41.7705	4.2702
41.3066	3.6077		131.036	3.5773		42.4004	4.2804
45.8882	3.6179		133.002	3.5875		42.8971	4.2906
50.9783	3.6281		135.024	3.5977		43.3326	4.3009
56.5307	3.6383		137.016	3.6077		43.96	4.3111
62.0705	3.6486		138.933	3.6179		44.4232	4.3213
68.7503	3.6588		140.862	3.6281		44.9567	4.3315
77.318	3.669		142.726	3.6383		45.4509	4.3415
90.4858	3.679		144.478	3.6486		45.8982	4.3517
100.227	3.6892		146.258	3.6588		46.4728	4.3619
106.331	3.6994		147.987	3.669		47.0867	4.3722
110.517	3.7096		149.596	3.679		47.5918	4.3824
113.509	3.7196		151.199	3.6892		48.2275	4.3929
116.126	3.7298		152.84	3.6994		48.8674	4.4029
118.458	3.74		154.413	3.7096		49.4772	4.4131
120.57	3.75		155.893	3.7196		50.0635	4.4233
122.692	3.7602		157.461	3.7298		50.592	4.4335
124.967	3.7704		158.999	3.74		51.0552	4.4435
127.415	3.7806		160.452	3.75		51.6416	4.4537
129.891	3.7906		161.896	3.7602		52.1265	4.4639
132.787	3.8008		163.353	3.7704		52.8024	4.4742
135.885	3.811		164.792	3.7806		53.3946	4.4844
139.107	3.8213		166.122	3.7906		54.0655	4.4949
142.851	3.8315		167.515	3.8008		55.0564	4.5052
147.425	3.8417		168.87	3.811		55.8705	4.5154
152.201	3.8523		170.166	3.8213		56.8823	4.5256
156.711	3.8625		171.459	3.8315		57.6512	4.5359
160.543	3.8727		172.712	3.8417		58.5784	4.5461
163.407	3.8829		173.924	3.8523		59.2292	4.5563
165.308	3.8929		175.099	3.8625		59.9705	4.5665
166.821	3.9031		176.228	3.8727		60.9128	4.5765
168.003	3.9133		177.335	3.8829		61.6825	4.5867
168.958	3.9233		178.352	3.8929		62.3325	4.5969
169.907	3.9335		179.396	3.9031		63.2187	4.6072
170.833	3.9437		180.4	3.9133		64.1652	4.6174
171.778	3.9543		181.316	3.9233		64.826	4.6276
172.767	3.9645		182.251	3.9335		65.3788	4.6378
173.787	3.9747		183.167	3.9437		66.2575	4.6478
174.863	3.9849		184.04	3.9543		66.941	4.658
175.912	3.9949		184.88	3.9645		67.7065	4.6682
177.096	4.0051		185.686	3.9747		68.323	4.6785
178.395	4.0153		186.488	3.9849		69.014	4.6887
179.822	4.0256		187.209	3.9949		69.6556	4.6989
181.549	4.0358		187.949	4.0051		70.4229	4.7092
183.663	4.046		188.665	4.0153		70.9866	4.7194
186.212	4.0562		189.339	4.0256		71.4858	4.7299
189.414	4.0662		190.019	4.0358		71.9599	4.7402
193.578	4.0764		190.678	4.046		72.5076	4.7504
198.612	4.0866		191.296	4.0562		72.9541	4.7606
203.984	4.0966		191.898	4.0662		73.4985	4.7708
210.337	4.1068		192.513	4.0764		74.0731	4.7808
217.052	4.117		193.113	4.0866		74.6083	4.791
223.849	4.1272		193.662	4.0966		75.0313	4.8003
230.784	4.1372		194.241	4.1068		--	--
238.03	4.1474		194.816	4.117		0	4.8
245.064	4.1579		195.354	4.1272		0	3.98
251.764	4.1679		195.875	4.1372		0.00168	3.7589
258.306	4.1781		196.397	4.1474		0.00251	3.6095
264.27	4.1883		196.919	4.1579		0.00335	3.5233
269.44	4.1985		197.411	4.1679		0.00419	3.4759
274.023	4.2085		197.917	4.1781		0.00503	3.425
278.005	4.2187		198.407	4.1883		0.00586	3.3934
281.287	4.2289		198.878	4.1985		0.0067	3.3559
283.943	4.2389		199.34	4.2085		0.00754	3.324
286.228	4.2491		199.806	4.2187		0.00838	3.3023
288.029	4.2596		200.259	4.2289		0.00921	3.2747
289.543	4.2699		200.703	4.2389		0.01005	3.2505
290.818	4.2801		201.156	4.2491		0.01089	3.2328
291.914	4.2903		201.6	4.2596		0.01173	3.2114
292.813	4.3005		202.032	4.2699		0.01256	3.1919
293.627	4.3105		202.457	4.2801		0.0134	3.178
294.387	4.3207		202.87	4.2903		0.01424	3.16
295.13	4.3309		203.27	4.3005		0.01508	3.1473
296.154	4.3412		203.664	4.3105		0.01591	3.1308
297.339	4.3514		204.066	4.3207		0.01675	3.116
298.5	4.3616		204.443	4.3309		0.01759	3.1048
299.651	4.3718		204.832	4.3412		0.01843	3.0905
300.43	4.3818		205.215	4.3514		0.01926	3.0766
300.986	4.392		205.573	4.3616		0.02094	3.0546
301.372	4.4022		205.948	4.3718		0.02262	3.0335
301.663	4.4122		206.305	4.3818		0.02345	3.0226
301.915	4.4224		206.671	4.392		0.02513	3.0034
302.152	4.4326		207.017	4.4022		0.02597	2.9926
302.37	4.4428		207.358	4.4122		0.02764	2.9752
302.586	4.4528		207.703	4.4224		0.02932	2.9575
302.817	4.4633		208.033	4.4326		0.03099	2.942
303.065	4.4735		208.372	4.4428		0.03267	2.9244
303.324	4.4835		208.693	4.4528		0.03434	2.9101
303.603	4.4937		209.021	4.4633		0.03602	2.8955
303.885	4.5039		209.348	4.4735		0.03769	2.8825
304.176	4.5141		209.657	4.4835		0.03937	2.8676
304.464	4.5241		209.971	4.4937		0.04104	2.8546
304.75	4.5343		210.271	4.5039		0.04272	2.8422
305.044	4.5445		210.576	4.5141		0.04439	2.8286
305.331	4.5545		210.874	4.5241		0.04607	2.8177
305.633	4.5647		211.167	4.5343		0.04774	2.8062
305.925	4.5749		211.465	4.5445		0.05026	2.7907
306.224	4.5851		211.752	4.5545		0.05193	2.7805
306.523	4.5951		212.044	4.5647		0.05444	2.7656
306.827	4.6053		212.323	4.5749		0.05696	2.7514
307.148	4.6155		212.608	4.5851		0.05947	2.7371
307.498	4.6258		212.883	4.5951		0.06198	2.7247
307.833	4.636		213.156	4.6053		0.06449	2.7126
308.172	4.6462		213.436	4.6155		0.06785	2.6984
308.516	4.6564		213.719	4.6258		0.07036	2.6884
308.85	4.6664		213.99	4.636		0.07287	2.6782
309.194	4.6766		214.271	4.6462		0.07538	2.6674
309.555	4.6868		214.549	4.6564		0.07873	2.6562
309.918	4.6968		214.817	4.6664		0.08208	2.6444
310.285	4.707		215.088	4.6766		0.08543	2.6342
310.666	4.7172		215.367	4.6868		0.08962	2.6221
311.062	4.7274		215.641	4.6968		0.09381	2.6116
311.45	4.7377		215.911	4.707		0.098	2.6001
311.859	4.7479		216.196	4.7172		0.10302	2.5892
312.272	4.7581		216.474	4.7274		0.10805	2.5784
312.684	4.7681		216.753	4.7377		0.11308	2.5682
313.143	4.7783		217.035	4.7479		0.11894	2.5576
313.668	4.7885		217.316	4.7581		0.12564	2.5465
314.133	4.7987		217.595	4.7681		0.13317	2.5353
314.195	4.8003		217.873	4.7783		0.14071	2.5251
--	--		218.166	4.7885		0.14825	2.5151
0	4.8		218.457	4.7987		0.1583	2.5046
0	4.7901		218.495	4.8003		0.16919	2.4937
0.00251	4.7774		--	--		0.18175	2.4835
0.00419	4.7662		0	4.8		0.19599	2.4727
0.0067	4.7507		0	4.7603		0.21274	2.4627
0.00921	4.7358		0.00168	4.7429		0.23452	2.4522
0.01173	4.7219		0.00251	4.7287		0.25462	2.442
0.01424	4.7085		0.00335	4.7163		0.28059	2.4317
0.01675	4.6971		0.00419	4.7051		0.31325	2.4209
0.01926	4.6847		0.00503	4.694		0.3543	2.41
0.02179	4.6729		0.0067	4.6747		0.4146	2.3998
0.0243	4.6611		0.00838	4.6571		0.46653	2.3896
0.02681	4.6499		0.01005	4.6406		0.54276	2.379
0.02932	4.6391		0.01173	4.6248		0.65583	2.3688
0.03184	4.6282		0.0134	4.6103		0.81665	2.3586
0.03436	4.618		0.01508	4.596		0.95988	2.3484
0.03687	4.6075		0.01675	4.5824		1.26309	2.3384
0.03938	4.5975		0.01843	4.569		1.475	2.3282
0.04273	4.5839		0.0201	4.5566		1.84437	2.318
0.04609	4.5712		0.02178	4.5445		2.23218	2.3077
0.04944	4.5594		0.02345	4.5328		2.77662	2.2975
0.05279	4.5467		0.02513	4.521		3.49024	2.2873
0.05615	4.5349		0.0268	4.5098		4.16951	2.277
0.0595	4.5238		0.02848	4.4993		5.10089	2.2668
0.06285	4.5117		0.03015	4.4881		5.89574	2.2566
0.06621	4.5011		0.03183	4.4779		6.91842	2.2464
0.06956	4.4903		0.0335	4.4673		8.29956	2.2364
0.07291	4.4791		0.03602	4.4528		9.73008	2.2262
0.0771	4.4667		0.03769	4.4428		11.0123	2.216
0.08128	4.4543		0.0402	4.4292		12.7552	2.2057
0.08547	4.4422		0.04272	4.4153		14.1949	2.1955
0.08966	4.4298		0.04523	4.4016		16.3807	2.185
0.09385	4.418		0.04774	4.3886		18.682	2.175
0.09804	4.4072		0.05026	4.3759		20.3108	2.1648
0.10223	4.3957		0.05277	4.3635		23.0774	2.1546
0.10641	4.3849		0.05528	4.3514		25.1798	2.1444
0.1106	4.3746		0.05779	4.3393		27.5326	2.1344
0.11479	4.3638		0.06031	4.3281		29.8958	2.1242
0.11981	4.3517		0.06282	4.3164		32.3538	2.114
0.12484	4.3399		0.06533	4.3052		34.1653	2.1037
0.12987	4.3284		0.06785	4.2943		36.5695	2.0935
0.13489	4.3173		0.07036	4.2835		38.4412	2.0833
0.13992	4.3064		0.07287	4.273		40.6131	2.0731
0.14495	4.2959		0.07538	4.2624		42.3959	2.0631
0.14998	4.2854		0.07873	4.2494		44.3084	2.0529
0.155	4.2754		0.08208	4.2361		46.6501	2.0427
0.16086	4.2646		0.08543	4.2234		48.688	2.0324
0.16673	4.2528		0.08879	4.2113		50.6932	2.0222
0.17259	4.2423		0.09214	4.1989		53.2457	2.012
0.17845	4.2314		0.09549	4.1874		56.3741	2.0017
0.18515	4.2199		0.09884	4.1756		57.2947	1.9999
0.19186	4.2085		0.10219	4.1641
0.19772	4.1985		0.10554	4.153
0.20442	4.1883		0.10889	4.1421
0.21112	4.1775		0.11308	4.1291
0.21782	4.1675		0.11643	4.1189
0.22537	4.1573		0.12061	4.1065
0.23374	4.1462		0.1248	4.0944
0.24212	4.1362		0.12899	4.0826
0.25133	4.1257		0.13318	4.0714
0.26223	4.1148		0.13737	4.0603
0.27396	4.104		0.14155	4.0497
0.2882	4.0935		0.14574	4.0392
0.30329	4.0832		0.14993	4.029
0.32257	4.073		0.15496	4.0175
0.34771	4.0628		0.15998	4.0063
0.37955	4.0525		0.16501	3.9952
0.42479	4.0423		0.17003	3.9849
0.49518	4.0321		0.17506	3.9747
0.60073	4.0221		0.18008	3.9645
0.77083	4.0119		0.18595	3.9536
1.0624	4.0017		0.19181	3.9428
1.55838	3.9915		0.19767	3.9326
2.29223	3.9815		0.20354	3.9226
3.3721	3.9713		0.21024	3.9121
4.73674	3.9611		0.21694	3.9015
6.20526	3.9508		0.22448	3.8904
7.8522	3.9406		0.23201	3.8792
9.49164	3.9304		0.24039	3.8684
11.1889	3.9202		0.24877	3.8575
12.799	3.9102		0.25715	3.847
14.5356	3.9		0.26636	3.8364
16.2648	3.8898		0.27558	3.8259
17.8832	3.8798		0.28563	3.8154
19.6324	3.8696		0.29568	3.8054
21.3421	3.8594		0.30657	3.7952
23.067	3.8488		0.31746	3.785
24.7944	3.8386		0.33002	3.7748
26.5327	3.8284		0.34258	3.7645
28.075	3.8182		0.35599	3.7543
29.1028	3.8082		0.37023	3.7437
30.345	3.798		0.3853	3.7335
31.7304	3.7878		0.40122	3.7233
33.0966	3.7775		0.41797	3.7131
34.5741	3.7673		0.43556	3.7031
36.2116	3.7571		0.45482	3.6923
37.8072	3.7468		0.47493	3.6821
39.4506	3.7366		0.49504	3.6721
41.0269	3.7264		0.51765	3.6619
42.5497	3.7158		0.54027	3.6514
44.0725	3.7056		0.56372	3.6414
45.5876	3.6954		0.58968	3.6312
47.0953	3.6852		0.61649	3.621
48.5335	3.6752		0.64497	3.6108
50.0889	3.665		0.67513	3.6008
51.6066	3.6548		0.70612	3.5906
53.0699	3.6445		0.73962	3.5804
54.5591	3.6343		0.7748	3.5701
56.0467	3.6241		0.81333	3.5599
57.4999	3.6139		0.85354	3.5497
58.9472	3.6039		0.8971	3.5394
60.4172	3.5937		0.944	3.5292
61.8847	3.5835		0.99175	3.519
63.2642	3.5735		1.04536	3.5088
64.73	3.5633		1.10064	3.4988
66.2125	3.5531		1.16011	3.4886
67.68	3.5429		1.22879	3.4784
69.1424	3.5329		1.3025	3.4681
70.686	3.5227		1.38375	3.4576
72.259	3.5122		1.47338	3.4474
73.8412	3.5022		1.5697	3.4371
75.4845	3.492		1.68027	3.4269
77.1747	3.4818		1.79754	3.4167
78.8357	3.4716		1.9349	3.4064
80.5049	3.4616		2.08903	3.3962
82.325	3.4514		2.25822	3.386
84.156	3.4412		2.45841	3.3758
86.0297	3.4312		2.68289	3.3658
88.1253	3.421		2.94506	3.3553
90.3692	3.4105		3.26168	3.3451
92.7873	3.4002		3.62018	3.3351
95.3897	3.39		4.0683	3.3249
98.1838	3.3798		4.59096	3.3147
101.215	3.3696		5.26272	3.3045
104.629	3.3596		6.0752	3.2945
108.624	3.3494		7.12975	3.2843
112.9	3.3392		8.52019	3.2741
117.561	3.3289		10.3026	3.2641
122.268	3.3187		12.7166	3.2539
126.927	3.3085		15.9573	3.2437
131.952	3.2983		20.1838	3.2335
136.734	3.2883		25.0696	3.2235
141.88	3.2781		30.927	3.2133
146.681	3.2679		36.6034	3.2031
151.753	3.2579		42.0596	3.1928
156.805	3.2477		47.0575	3.1826
161.397	3.2375		51.8336	3.1724
166.03	3.2273		56.6104	3.1622
170.323	3.2173		60.9065	3.1522
174.577	3.2068		65.1942	3.142
178.387	3.1966		69.1895	3.1318
181.834	3.1866		73.0233	3.1218
185.68	3.1764		76.6517	3.1116
189.118	3.1662		80.2526	3.1014
192.496	3.156		83.7663	3.0912
195.487	3.146		87.0129	3.0812
198.308	3.1358		90.3239	3.071
201.025	3.1256		93.5428	3.0608
203.531	3.1156		96.5665	3.0505
205.787	3.1054		99.5861	3.0403
208.037	3.0952		102.563	3.0301
210.029	3.085		105.383	3.0195
211.787	3.075		108.171	3.0093
213.445	3.0648		110.856	2.9991
215.133	3.0546		113.452	2.9889
216.754	3.0443		115.856	2.9789
218.25	3.0341		118.394	2.9687
219.726	3.0239		120.832	2.9585
221.156	3.0137		123.083	2.9485
222.455	3.0037		125.511	2.9383
223.815	2.9935		127.894	2.9281
225.129	2.9833		130.108	2.9179
226.432	2.9727		132.302	2.9079
227.679	2.9625		134.491	2.8977
228.925	2.9523		136.687	2.8875
230.105	2.9423		138.697	2.8772
231.265	2.9321		140.731	2.867
232.423	2.9219		142.706	2.8568
233.552	2.9117		144.556	2.8466
234.595	2.9017		146.337	2.8366
235.696	2.8915		148.165	2.8264
236.788	2.8813		149.882	2.8162
237.826	2.871		151.554	2.8062
238.894	2.8608		153.221	2.796
239.951	2.8506		154.864	2.7858
240.992	2.8404		156.433	2.7756
241.945	2.8304		157.938	2.7656
242.964	2.8202		159.47	2.7554
243.95	2.81		160.93	2.7452
244.855	2.8		162.403	2.7349
245.82	2.7898		163.875	2.7247
246.765	2.7796		165.157	2.7145
247.667	2.7694		166.364	2.7043
248.561	2.7594		167.517	2.6943
249.466	2.7492		168.713	2.6841
250.334	2.739		169.865	2.6739
251.175	2.7287		171.049	2.6636
252.025	2.7185		172.282	2.6534
252.874	2.7083		173.456	2.6432
253.699	2.6981		174.686	2.6329
254.519	2.6881		175.882	2.6227
255.374	2.6779		177.028	2.6125
256.22	2.6677		178.223	2.6023
257.093	2.6574		179.378	2.5923
257.956	2.6472		180.546	2.5821
258.836	2.6367		181.727	2.5719
259.7	2.6267		182.929	2.5616
260.602	2.6165		184.13	2.5514
261.51	2.6063		185.248	2.5412
262.39	2.5961		186.396	2.531
263.277	2.5861		187.48	2.521
264.195	2.5759		188.549	2.5108
265.082	2.5657		189.646	2.5006
265.99	2.5554		190.703	2.4906
266.881	2.5452		191.714	2.4804
267.75	2.535		192.734	2.4702
268.611	2.5248		193.728	2.46
269.379	2.5148		194.671	2.45
270.146	2.5046		195.621	2.4398
270.838	2.4944		196.61	2.4296
271.486	2.4844		197.657	2.4193
272.11	2.4742		198.62	2.4091
272.68	2.464		199.506	2.3989
273.229	2.4538		200.354	2.3887
273.74	2.4438		201.105	2.3787
274.229	2.4336		201.874	2.3685
274.714	2.4234		202.608	2.3583
275.187	2.4131		203.332	2.3477
275.654	2.4029		204.015	2.3375
276.095	2.3927		204.673	2.3273
276.538	2.3825		205.295	2.3173
276.961	2.3725		205.887	2.3071
277.373	2.3623		206.48	2.2969
277.792	2.3521		207.047	2.2867
278.189	2.3421		207.557	2.2767
278.576	2.3319		208.078	2.2665
278.963	2.3217		208.583	2.2563
279.346	2.3115		209.062	2.246
279.699	2.3015		209.534	2.2358
280.052	2.2913		209.997	2.2256
280.407	2.2811		210.452	2.215
280.754	2.2708		210.889	2.2048
281.087	2.2606		211.305	2.1946
281.433	2.2504		211.715	2.1843
281.763	2.2402		212.1	2.1741
282.066	2.2302		212.486	2.1639
282.391	2.22		212.866	2.1537
282.712	2.2098		213.212	2.1437
283.023	2.1992		213.567	2.1335
283.341	2.189		213.92	2.1233
283.649	2.1788		214.25	2.113
283.947	2.1688		214.585	2.1028
284.245	2.1586		214.919	2.0926
284.552	2.1484		215.246	2.082
284.857	2.1382		215.57	2.0718
285.139	2.1282		215.894	2.0616
285.45	2.118		216.214	2.051
285.757	2.1078		216.531	2.0408
286.051	2.0975		216.848	2.0306
286.362	2.0873		217.158	2.0203
286.674	2.0771		217.461	2.0101
286.992	2.0665		217.767	1.9999
287.318	2.0563
287.656	2.0461
287.997	2.0359
288.33	2.0259
288.689	2.0157
289.072	2.0055
289.275	1.9999

## Sheet: Figure 4c
Figure 4c
ID-Li2RuO3			R-Li2RuO3
Cycle number	Discharge capacity		Cycle number	Discharge capacity
1	230.264		1	289.275
2	229.312		2	275.991
3	232.975		3	268.849
4	232.719		4	264.945
5	231.877		5	260.989
6	231.519		6	258.047
7	228.504		7	253.675
8	231.167		8	250.089
9	230.747		9	249.241
10	226.361		10	245.815
11	231.649		11	245.012
12	231.103		12	246.559
13	228.507		13	238.183
14	232.63		14	236.758
15	230.991		15	238.433
16	231.287		16	238.201
17	228.691		17	239.799
18	230.328		18	237.676
19	229.193		19	236.541
20	231.485		20	237.123
21	232.881		21	235.84
22	231.836		22	234.411
23	232.698		23	233.892
24	233.802		24	235.162
25	230.466		25	232.83
26	232.596		26	229.249
27	233.115		27	232.505
28	232.143		28	226.838
29	232.596		29	227.674
30	233.483		30	225.277
31	233.039		31	223.892
32	233.887		32	226.452
33	231.052		33	224.103
34	234.23		34	221.928
35	235.27		35	219.745
36	232.15		36	222.16
37	232.502		37	219.514
38	232.215		38	219.11
39	231.686		39	220.285
40	231.041		40	217.767
41	232.794		41	217.78
42	229.781		42	216.387
43	229.987		43	215.527
44	232.297		44	209.544
45	228.928		45	210.805
46	231.473		46	206.822
47	231.979		47	205.748
48	229.582		48	201.984
49	230.577		49	198.203
50	226.212		50	195.894
51	227.658		51	190.229
52	228.805		52	190.67
53	227.205		53	182.64
54	226.521		54	183.486
55	228.241		55	181.033
56	226.031		56	179.139
57	226.814		57	177.871
58	228.774		58	172.514
59	228.26		59	165.015
60	223.519		60	165.25
61	224.712		61	161.589
62	227.288		62	160.436
63	227.416		63	154.479
64	224.844		64	154.683
65	225.477		65	151.562
66	226.628		66	151.874
67	224.288		67	144.36
68	225.456		68	138.742
69	226.403		69	127.64
70	223.271		70	125.472
71	225.454		71	122.753
72	224.583		72	112.384
73	224.138		73	114.458
74	225.128		74	107.54
75	222.598		75	100.858
76	224.306		76	98.5841
77	224.691		77	99.4705
78	221.995		78	92.0721
79	221.081		79	76.6088
80	221.153		80	57.2947

## Sheet: Figure 4d
Figure 4d
ID-Li2RuO3			R-Li2RuO3
Cycle number	Midpoint discharge voltage		Cycle number	Midpoint discharge voltage
1	3.3816		1	3.2679
2	3.3906		2	3.2753
3	3.3919		3	3.2781
4	3.3919		4	3.2703
5	3.3906		5	3.2741
6	3.4021		6	3.2781
7	3.3971		7	3.2734
8	3.4033		8	3.2741
9	3.4108		9	3.2679
10	3.4086		10	3.2663
11	3.4071		11	3.2663
12	3.4108		12	3.2579
13	3.4108		13	3.2499
14	3.4108		14	3.2397
15	3.4006		15	3.2446
16	3.4071		16	3.2397
17	3.4108		17	3.2397
18	3.4021		18	3.2297
19	3.4086		19	3.2195
20	3.4033		20	3.2257
21	3.4086		21	3.2235
22	3.4021		22	3.1966
23	3.4006		23	3.2021
24	3.4033		24	3.199
25	3.3919		25	3.1724
26	3.3984		26	3.156
27	3.3971		27	3.1684
28	3.3838		28	3.1175
29	3.3869		29	3.1032
30	3.3882		30	3.1156
31	3.3829		31	3.097
32	3.3816		32	3.1073
33	3.3804		33	3.0648
34	3.3829		34	3.0819
35	3.3702		35	3.0691
36	3.3736		36	3.036
37	3.3714		37	3.0248
38	3.3789		38	3.0443
39	3.368		39	3.0146
40	3.3714		40	3.0093
41	3.3702		41	2.9609
42	3.3599		42	2.9423
43	3.3634		43	2.9687
44	3.3702		44	2.9061
45	3.3565		45	2.9405
46	3.3587		46	2.8679
47	3.3547		47	2.8937
48	3.3587		48	2.8038
49	3.3599		49	2.7867
50	3.351		50	2.7756
51	3.3463		51	2.7765
52	3.3485		52	2.7554
53	3.3423		53	2.7176
54	3.3475		54	2.7101
55	3.351		55	2.7247
56	3.3432		56	2.6779
57	3.3485		57	2.6764
58	3.341		58	2.636
59	3.341		59	2.5781
60	3.3342		60	2.5843
61	3.332		61	2.5536
62	3.3423		62	2.5545
63	3.332		63	2.543
64	3.332		64	2.5179
65	3.3382		65	2.4975
66	3.333		66	2.5024
67	3.3227		67	2.4627
68	3.333		68	2.4224
69	3.3293		69	2.3639
70	3.3258		70	2.3679
71	3.324		71	2.3022
72	3.3218		72	2.2969
73	3.3206		73	2.3062
74	3.3227		74	2.2625
75	3.3193		75	2.2572
76	3.3156		76	2.2023
77	3.3178		77	2.2389
78	3.3156		78	2.1899
79	3.3206		79	2.1577
80	3.3138		80	2.1344

## Sheet: Figure 4e
Figure 4e
ID-Li2RuO3
Cycle number	Discharge capacity
1	232.281
2	228.342
3	230.001
4	233.965
5	235.984
6	218.971
7	214.222
8	217.072
9	222.037
10	219.788
11	202.999
12	201.25
13	200.831
14	199.039
15	200.785
16	182.151
17	181.066
18	179.732
19	178.731
20	181.4
21	162.961
22	161.286
23	160.276
24	163.955
25	168.139
26	145.02
27	143.77
28	142.52
29	142.936
30	143.353
31	234.333
32	226.121
33	232.935
34	230.835
35	236.782

## Sheet: Figure 4f
Figure 4f
R-Li2RuO3
Cycle number	Discharge capacity
1	293.348
2	278.357
3	272.876
4	266.83
5	265.109
6	241.693
7	242.111
8	235.245
9	236.759
10	235.879
11	215.511
12	211.763
13	213.001
14	211.767
15	209.657
16	195.771
17	195.679
18	195.386
19	194.712
20	193.921
21	173.45
22	170.717
23	168.634
24	166.718
25	164.802
26	116.436
27	109.56
28	103.891
29	98.4742
30	92.8483
31	231.139
32	230.213
33	227.249
34	229.586
35	233.688

## Sheet: Figure 5a
Figure 5a
Pristine			1C-3.71V			1C-4.3V			1C-4.69V			1C-4.80V			1D-3.46V			1D-2.0V			2C-3.53V			2C-4.3V			2C-4.64V			2C-4.8V
Energy	Normalized intensity		Energy	Normalized intensity		Energy	Normalized intensity		Energy	Normalized intensity		Energy	Normalized intensity		Energy	Normalized intensity		Energy	Normalized intensity		Energy	Normalized intensity		Energy	Normalized intensity		Energy	Normalized intensity		Energy	Normalized intensity
22087.1	0.01004		22087	0.00982		22087.1	0.00988		22087	0.01003		22087.1	0.0101		22087	0.01013		22087	0.01007		22087	0.01033		22087.1	0.00935		22087	0.00973		22087.1	0.01002
22092.3	0.01619		22092.2	0.01542		22092.3	0.01558		22092.3	0.01585		22092.3	0.01553		22092.2	0.01601		22092.3	0.01625		22092.2	0.01602		22092.3	0.01533		22092.2	0.01548		22092.3	0.01564
22097.2	0.02897		22097.3	0.02797		22097.3	0.02793		22097.3	0.02852		22097.3	0.02863		22097.3	0.0293		22097.2	0.0297		22097.2	0.02882		22097.2	0.02772		22097.2	0.028		22097.2	0.02816
22097.5	0.02978		22097.5	0.02859		22097.6	0.02857		22097.5	0.02934		22097.5	0.02893		22097.5	0.02987		22097.5	0.03063		22097.6	0.02935		22097.5	0.02816		22097.6	0.02886		22097.5	0.02865
22098.2	0.03145		22098.1	0.03038		22098.2	0.02975		22098.2	0.03087		22098.2	0.03054		22098.2	0.03162		22098.1	0.03221		22098.2	0.03097		22098.2	0.02963		22098.2	0.03067		22098.1	0.03001
22098.7	0.03267		22098.8	0.03169		22098.7	0.03085		22098.6	0.03181		22098.6	0.03206		22098.7	0.03289		22098.7	0.03355		22098.6	0.03246		22098.8	0.03159		22098.7	0.0315		22098.7	0.03146
22099.3	0.03409		22099.1	0.03257		22099.1	0.03172		22099.1	0.03341		22099.2	0.03315		22099.1	0.034		22099.2	0.03472		22099.2	0.03355		22099.2	0.03223		22099.1	0.03282		22099.2	0.03272
22099.6	0.03451		22099.6	0.03403		22099.7	0.03348		22099.7	0.03476		22099.7	0.03381		22099.7	0.03531		22099.6	0.03605		22099.7	0.03486		22099.7	0.03366		22099.7	0.03478		22099.7	0.03421
22100.2	0.0361		22100.2	0.03552		22100.3	0.03515		22100.2	0.03554		22100.2	0.03467		22100.1	0.03661		22100.2	0.03784		22100.1	0.03602		22100.2	0.03484		22100.2	0.03554		22100.1	0.03497
22100.6	0.03764		22100.6	0.03627		22100.6	0.03618		22100.7	0.03737		22100.7	0.03601		22100.7	0.03814		22100.6	0.03866		22100.6	0.03752		22100.7	0.03649		22100.6	0.03695		22100.7	0.03679
22101.1	0.0396		22101.2	0.03779		22101.1	0.03774		22101.1	0.03908		22101.2	0.03756		22101.2	0.04		22101.1	0.04072		22101.2	0.03937		22101.2	0.03805		22101.1	0.03882		22101.1	0.03832
22101.6	0.04103		22101.7	0.0397		22101.7	0.03954		22101.6	0.04013		22101.7	0.0389		22101.6	0.04084		22101.7	0.04263		22101.6	0.04093		22101.6	0.03963		22101.6	0.04051		22101.6	0.03975
22102.1	0.0428		22102.1	0.04109		22102.1	0.04114		22102.2	0.04249		22102.1	0.04123		22102.2	0.04324		22102.1	0.04425		22102.1	0.04284		22102.2	0.04171		22102.1	0.04285		22102.1	0.04154
22102.7	0.04547		22102.7	0.04375		22102.7	0.04386		22102.7	0.04445		22102.7	0.04394		22102.7	0.04602		22102.7	0.04712		22102.7	0.04568		22102.7	0.04429		22102.7	0.04534		22102.7	0.04441
22103.1	0.04768		22103.2	0.04653		22103.1	0.04635		22103.2	0.04746		22103.2	0.04606		22103.1	0.04799		22103.2	0.04999		22103.1	0.04807		22103.1	0.04691		22103.2	0.04795		22103.1	0.04674
22103.7	0.05155		22103.7	0.04963		22103.6	0.04976		22103.6	0.05032		22103.7	0.04957		22103.6	0.05124		22103.6	0.053		22103.7	0.05162		22103.6	0.05004		22103.6	0.05144		22103.6	0.04949
22104.1	0.05463		22104.1	0.05343		22104.1	0.0535		22104.1	0.05459		22104.1	0.05342		22104.1	0.05474		22104.1	0.05717		22104.1	0.05497		22104.1	0.05414		22104.1	0.05575		22104.1	0.05354
22104.6	0.05974		22104.6	0.05859		22104.6	0.05846		22104.6	0.05931		22104.6	0.05847		22104.6	0.05966		22104.6	0.06251		22104.6	0.06039		22104.6	0.05851		22104.6	0.06059		22104.6	0.05854
22105.1	0.06516		22105.1	0.06402		22105.1	0.06466		22105.1	0.06589		22105.1	0.06539		22105.1	0.06593		22105	0.06867		22105.1	0.06562		22105.1	0.06518		22105	0.06689		22105.1	0.06449
22105.6	0.07204		22105.6	0.07131		22105.6	0.0717		22105.5	0.07307		22105.5	0.07207		22105.5	0.07215		22105.5	0.07554		22105.6	0.07279		22105.5	0.07188		22105.5	0.07432		22105.6	0.07145
22106	0.07918		22106	0.07824		22106	0.07908		22106	0.08088		22106.1	0.08118		22106	0.08036		22106.1	0.08377		22106.1	0.08075		22106.1	0.08036		22106.1	0.08369		22106.1	0.08
22106.5	0.08696		22106.6	0.08713		22106.6	0.08816		22106.5	0.09021		22106.6	0.09042		22106.6	0.08908		22106.5	0.09269		22106.6	0.08957		22106.5	0.08876		22106.5	0.0926		22106.5	0.08837
22107.1	0.09813		22107	0.09624		22107.1	0.09877		22107.1	0.10132		22107.1	0.10078		22107.1	0.09808		22107	0.10209		22107.1	0.09853		22107.1	0.0991		22107.1	0.10341		22107.1	0.09828
22107.6	0.10638		22107.5	0.10549		22107.6	0.10877		22107.6	0.11181		22107.6	0.1111		22107.5	0.108		22107.6	0.11158		22107.6	0.10793		22107.6	0.10918		22107.6	0.11474		22107.6	0.10825
22108.1	0.11618		22108.1	0.1148		22108	0.1181		22108.1	0.12226		22108.1	0.12193		22108.1	0.11739		22108.1	0.12204		22108.1	0.1176		22108.1	0.11959		22108.1	0.1243		22108.1	0.11852
22108.6	0.12482		22108.6	0.1237		22108.6	0.12824		22108.6	0.13256		22108.6	0.13125		22108.6	0.128		22108.6	0.13272		22108.6	0.12688		22108.6	0.12965		22108.6	0.13492		22108.6	0.12871
22109.1	0.13394		22109.1	0.13353		22109.1	0.13715		22109	0.14075		22109.1	0.14044		22109.1	0.13726		22109.1	0.14287		22109.1	0.13604		22109.2	0.1385		22109.1	0.14356		22109.1	0.13646
22109.6	0.1432		22109.6	0.14128		22109.7	0.14578		22109.6	0.14981		22109.6	0.14866		22109.6	0.14519		22109.6	0.15348		22109.6	0.14524		22109.6	0.14525		22109.6	0.15136		22109.6	0.14518
22110.1	0.15358		22110.1	0.15025		22110.1	0.15241		22110.2	0.15886		22110.1	0.15637		22110.1	0.15525		22110.1	0.16307		22110.1	0.15378		22110.1	0.15328		22110	0.15901		22110.1	0.15326
22110.6	0.16327		22110.6	0.15866		22110.6	0.16027		22110.5	0.16466		22110.6	0.16552		22110.6	0.16421		22110.6	0.17608		22110.6	0.16434		22110.6	0.16247		22110.6	0.16718		22110.6	0.16262
22111.1	0.17485		22111.1	0.16814		22111.1	0.16845		22111.1	0.17338		22111.1	0.17251		22111.1	0.17438		22111.1	0.18942		22111.1	0.1745		22111.1	0.17043		22111.1	0.17542		22111.1	0.17028
22111.7	0.18915		22111.6	0.17855		22111.7	0.17822		22111.7	0.18346		22111.7	0.18251		22111.7	0.18793		22111.7	0.20523		22111.7	0.186		22111.7	0.1798		22111.6	0.18459		22111.6	0.17994
22112.1	0.20018		22112.2	0.19041		22112.1	0.18569		22112.1	0.19075		22112.1	0.19091		22112.1	0.19757		22112.1	0.22004		22112.2	0.19957		22112.1	0.18878		22112.1	0.19316		22112.2	0.19011
22112.6	0.21478		22112.7	0.20289		22112.7	0.19687		22112.6	0.20221		22112.6	0.20117		22112.6	0.21278		22112.7	0.23964		22112.6	0.21153		22112.7	0.20104		22112.7	0.20451		22112.7	0.20083
22113.1	0.23305		22113.1	0.21636		22113.1	0.20842		22113.1	0.21287		22113.2	0.21362		22113.2	0.23008		22113.1	0.25836		22113.1	0.22902		22113.1	0.21317		22113.1	0.21604		22113.1	0.21286
22113.6	0.25154		22113.6	0.23356		22113.6	0.2237		22113.6	0.22759		22113.6	0.22674		22113.6	0.2469		22113.7	0.28171		22113.7	0.24831		22113.6	0.22904		22113.6	0.23104		22113.6	0.22833
22114.1	0.27477		22114.1	0.25624		22114.1	0.24147		22114.1	0.24466		22114.1	0.2444		22114.1	0.26872		22114.1	0.3074		22114.1	0.26818		22114.1	0.24581		22114.1	0.24875		22114.1	0.24629
22114.5	0.29966		22114.6	0.27885		22114.6	0.26192		22114.5	0.26446		22114.6	0.26643		22114.6	0.29275		22114.6	0.3348		22114.6	0.29472		22114.6	0.26852		22114.6	0.27048		22114.6	0.26648
22115	0.33413		22115.1	0.3072		22115	0.28831		22115.1	0.29238		22115	0.29185		22115	0.3226		22115	0.3681		22115.1	0.328		22115.1	0.29508		22115.1	0.29409		22115.1	0.29256
22115.5	0.37047		22115.5	0.34132		22115.5	0.31955		22115.6	0.32417		22115.5	0.32369		22115.5	0.35802		22115.5	0.40547		22115.5	0.3611		22115.5	0.32702		22115.5	0.3255		22115.5	0.32441
22116.1	0.41916		22116.1	0.38824		22116.1	0.36375		22116.1	0.36511		22116.1	0.36855		22116.1	0.40588		22116.1	0.45424		22116.1	0.4092		22116	0.36752		22116.1	0.36919		22116.1	0.36894
22116.6	0.46348		22116.6	0.4276		22116.5	0.40611		22116.6	0.40783		22116.5	0.40751		22116.6	0.4502		22116.6	0.49782		22116.6	0.45386		22116.6	0.41154		22116.5	0.41181		22116.6	0.41131
22117	0.50603		22117.1	0.47932		22117	0.45363		22117	0.4552		22117.1	0.45925		22117	0.49427		22117	0.53974		22117	0.49706		22117	0.45869		22117	0.4551		22117.1	0.45842
22117.5	0.55351		22117.6	0.52679		22117.6	0.50396		22117.6	0.50629		22117.5	0.50554		22117.6	0.54381		22117.6	0.58617		22117.6	0.54633		22117.6	0.50966		22117.6	0.50593		22117.6	0.50811
22118	0.59742		22118.1	0.57204		22118.1	0.5506		22118.1	0.55384		22118	0.55322		22118.1	0.59353		22118.1	0.62957		22118.1	0.59549		22118	0.55687		22118.1	0.5573		22118.1	0.55522
22118.6	0.64191		22118.6	0.6174		22118.6	0.59421		22118.6	0.60265		22118.6	0.60169		22118.6	0.63516		22118.6	0.67349		22118.6	0.63677		22118.6	0.60492		22118.6	0.60113		22118.6	0.60255
22119.2	0.68364		22119.2	0.65573		22119.1	0.63904		22119.1	0.64332		22119.2	0.64734		22119.1	0.67387		22119.1	0.71165		22119.2	0.67916		22119.1	0.64443		22119.1	0.64114		22119.1	0.64208
22119.6	0.71286		22119.7	0.689		22119.6	0.6737		22119.6	0.67858		22119.6	0.67861		22119.6	0.71224		22119.6	0.74095		22119.6	0.70441		22119.6	0.67951		22119.6	0.68085		22119.6	0.67714
22120.1	0.74322		22120.1	0.71827		22120.2	0.70875		22120.1	0.71372		22120.1	0.70961		22120.1	0.73807		22120.1	0.7769		22120.2	0.74319		22120.1	0.70974		22120.1	0.7113		22120.2	0.71249
22120.7	0.78068		22120.7	0.74857		22120.6	0.73586		22120.6	0.74167		22120.6	0.74109		22120.6	0.76679		22120.7	0.81503		22120.6	0.76862		22120.6	0.7394		22120.6	0.743		22120.7	0.7396
22121.1	0.80537		22121.2	0.77682		22121.2	0.76914		22121.2	0.77459		22121.2	0.77445		22121.2	0.80236		22121.2	0.84618		22121.2	0.80362		22121.2	0.77454		22121.2	0.77617		22121.2	0.76742
22121.7	0.83735		22121.7	0.8064		22121.7	0.7942		22121.7	0.79989		22121.6	0.79508		22121.7	0.8274		22121.6	0.86908		22121.7	0.82883		22121.7	0.79872		22121.7	0.80134		22121.7	0.7921
22122.2	0.866		22122.2	0.83228		22122.2	0.81965		22122.3	0.82979		22122.2	0.83033		22122.2	0.85469		22122.2	0.9037		22122.2	0.85707		22122.2	0.82918		22122.2	0.82692		22122.2	0.82336
22122.6	0.89168		22122.6	0.85664		22122.6	0.84281		22122.6	0.84908		22122.6	0.84874		22122.7	0.88392		22122.7	0.93601		22122.6	0.88162		22122.7	0.85238		22122.6	0.8497		22122.6	0.84615
22123.2	0.92433		22123.2	0.88675		22123.2	0.87107		22123.2	0.87695		22123.2	0.87735		22123.1	0.90936		22123.2	0.96947		22123.3	0.91784		22123.2	0.88082		22123.2	0.8775		22123.2	0.87441
22123.6	0.95215		22123.7	0.91232		22123.6	0.8943		22123.7	0.90431		22123.7	0.90081		22123.7	0.94085		22123.6	0.9926		22123.7	0.9398		22123.7	0.90427		22123.6	0.90063		22123.8	0.90294
22124.1	0.98312		22124.2	0.94144		22124.1	0.92063		22124.1	0.92613		22124.2	0.92718		22124.1	0.9646		22124.2	1.02924		22124.2	0.96929		22124.2	0.92656		22124.2	0.92612		22124.2	0.9256
22124.6	1.0149		22124.6	0.96586		22124.7	0.9459		22124.6	0.95164		22124.6	0.9487		22124.7	0.9932		22124.6	1.05563		22124.6	0.99901		22124.6	0.95285		22124.6	0.947		22124.6	0.94781
22125.1	1.04414		22125.1	0.99798		22125.1	0.96626		22125.2	0.97908		22125.1	0.97553		22125.1	1.0213		22125.1	1.08459		22125.1	1.02708		22125.1	0.97737		22125.1	0.97455		22125.1	0.97656
22125.6	1.07444		22125.6	1.0265		22125.6	0.99419		22125.6	0.99878		22125.6	0.99978		22125.6	1.0485		22125.6	1.11273		22125.6	1.05561		22125.6	1.00521		22125.6	0.99804		22125.6	1.00564
22126.1	1.10831		22126.1	1.05974		22126.1	1.02216		22126.1	1.02615		22126.1	1.02352		22126.1	1.08436		22126.1	1.1446		22126.1	1.08846		22126.1	1.03447		22126.1	1.02513		22126.1	1.03155
22126.6	1.14118		22126.6	1.09343		22126.6	1.05036		22126.6	1.0537		22126.6	1.05505		22126.6	1.11562		22126.6	1.17461		22126.7	1.12422		22126.6	1.06361		22126.6	1.05274		22126.6	1.06089
22127.1	1.16829		22127.1	1.12313		22127.1	1.07603		22127.1	1.0778		22127.1	1.0794		22127.1	1.14013		22127.1	1.19547		22127.1	1.14879		22127.1	1.08691		22127.1	1.07713		22127.1	1.08763
22127.6	1.18787		22127.6	1.14744		22127.6	1.09808		22127.6	1.10148		22127.5	1.09962		22127.6	1.1635		22127.6	1.20759		22127.6	1.1695		22127.6	1.11137		22127.6	1.09822		22127.6	1.11062
22128.1	1.20121		22128.1	1.16732		22128.1	1.11897		22128.1	1.12119		22128.1	1.1193		22128.1	1.17921		22128.1	1.21383		22128.1	1.18611		22128.1	1.13239		22128.1	1.11832		22128.1	1.13101
22128.6	1.20608		22128.6	1.18059		22128.6	1.13601		22128.6	1.13782		22128.6	1.13612		22128.6	1.19064		22128.5	1.21211		22128.6	1.19476		22128.6	1.14881		22128.5	1.13297		22128.6	1.14667
22129.1	1.20403		22129.1	1.1868		22129.1	1.14978		22129.1	1.15012		22129.1	1.14928		22129	1.19276		22129.1	1.20433		22129.1	1.19711		22129.1	1.16004		22129.1	1.14689		22129.1	1.15826
22129.5	1.19765		22129.6	1.18728		22129.6	1.15891		22129.5	1.15953		22129.5	1.15851		22129.5	1.19092		22129.6	1.19192		22129.6	1.19405		22129.5	1.16724		22129.6	1.15788		22129.6	1.1655
22130	1.18669		22130.1	1.18392		22130	1.16413		22130	1.16717		22130	1.16606		22130.1	1.18569		22130.1	1.17739		22130.1	1.18718		22130.1	1.17177		22130.1	1.1652		22130.1	1.1697
22130.6	1.17471		22130.6	1.17696		22130.5	1.16786		22130.5	1.1726		22130.5	1.17065		22130.5	1.17892		22130.6	1.16258		22130.6	1.17853		22130.6	1.1736		22130.5	1.16898		22130.5	1.1707
22131.1	1.16191		22131.1	1.16883		22131.1	1.16872		22131	1.17554		22131.1	1.17295		22131.1	1.16986		22131	1.15109		22131	1.17003		22131.1	1.17248		22131.1	1.17194		22131.1	1.16971
22131.6	1.15069		22131.6	1.16027		22131.7	1.16689		22131.6	1.17594		22131.6	1.17376		22131.6	1.16041		22131.6	1.13719		22131.6	1.15995		22131.7	1.16977		22131.6	1.1728		22131.6	1.16679
22132.1	1.14218		22132.1	1.15344		22132.1	1.16534		22132.1	1.17523		22132.1	1.17312		22132.2	1.15273		22132.1	1.1293		22132.1	1.1521		22132.1	1.16709		22132.1	1.17163		22132.1	1.16399
22132.6	1.13505		22132.6	1.14693		22132.6	1.16281		22132.6	1.17341		22132.6	1.17165		22132.7	1.14761		22132.6	1.1233		22132.6	1.14596		22132.6	1.16409		22132.6	1.16997		22132.6	1.1609
22133.1	1.1303		22133.1	1.14255		22133.1	1.16042		22133.1	1.17177		22133.1	1.17003		22133.1	1.14314		22133.1	1.11912		22133.1	1.14173		22133.1	1.16094		22133.1	1.16849		22133.1	1.15741
22133.6	1.12709		22133.6	1.13998		22133.6	1.15781		22133.6	1.1692		22133.6	1.16817		22133.6	1.14014		22133.6	1.11697		22133.6	1.13873		22133.6	1.15907		22133.7	1.16636		22133.6	1.15489
22134.1	1.12587		22134.1	1.13831		22134.1	1.15661		22134.1	1.16757		22134.1	1.16674		22134.1	1.1392		22134.2	1.11574		22134.1	1.13713		22134.1	1.15713		22134.1	1.16492		22134.1	1.15342
22134.6	1.12579		22134.7	1.13801		22134.6	1.15612		22134.6	1.1665		22134.7	1.16536		22134.6	1.13855		22134.6	1.11692		22134.7	1.13712		22134.7	1.15677		22134.6	1.16359		22134.6	1.15226
22135.1	1.12707		22135.1	1.13858		22135.2	1.15552		22135.2	1.16559		22135.1	1.1647		22135.1	1.13937		22135.1	1.11798		22135.1	1.13756		22135.1	1.15647		22135.1	1.16269		22135.1	1.15173
22135.6	1.13023		22135.7	1.14109		22135.6	1.15631		22135.6	1.16482		22135.6	1.16484		22135.6	1.14101		22135.6	1.12019		22135.6	1.13922		22135.6	1.15763		22135.6	1.16281		22135.7	1.15277
22136.1	1.1342		22136.1	1.1439		22136.1	1.15755		22136.1	1.16494		22136.1	1.16508		22136.1	1.1436		22136.1	1.12365		22136.1	1.14236		22136.1	1.15872		22136.1	1.16279		22136.1	1.15387
22136.6	1.13773		22136.6	1.14797		22136.6	1.1595		22136.6	1.16638		22136.6	1.16596		22136.6	1.14703		22136.6	1.12643		22136.6	1.14589		22136.6	1.16113		22136.6	1.16371		22136.6	1.15573
22137	1.14236		22137.1	1.15316		22137.1	1.16179		22137.1	1.16735		22137.1	1.16732		22137.1	1.15028		22137.1	1.13016		22137	1.14968		22137.1	1.16351		22137.1	1.16492		22137.1	1.15855
22137.6	1.14803		22137.6	1.15909		22137.6	1.16499		22137.6	1.16881		22137.6	1.16913		22137.6	1.15523		22137.6	1.13396		22137.6	1.1547		22137.6	1.16646		22137.6	1.16735		22137.6	1.16204
22138.1	1.15215		22138.1	1.16378		22138.1	1.16872		22138.1	1.17099		22138.1	1.1711		22138.1	1.1582		22138.1	1.136		22138.1	1.15779		22138.1	1.16981		22138.1	1.16886		22138.1	1.16544
22138.6	1.15373		22138.6	1.1679		22138.6	1.17086		22138.6	1.17204		22138.6	1.17177		22138.5	1.15991		22138.6	1.13495		22138.6	1.15955		22138.5	1.17246		22138.6	1.16987		22138.6	1.1678
22139	1.15291		22139	1.16951		22139	1.17168		22139	1.17147		22139	1.17218		22139	1.1595		22139.1	1.13105		22139	1.15919		22139	1.1733		22139.1	1.17011		22139	1.16844
22139.5	1.14782		22139.6	1.16743		22139.5	1.17033		22139.5	1.16901		22139.6	1.16971		22139.5	1.15605		22139.5	1.12413		22139.5	1.15593		22139.5	1.17158		22139.5	1.16814		22139.5	1.16745
22140.1	1.13897		22140.1	1.16292		22140.1	1.16591		22140.1	1.16439		22140.1	1.16478		22140	1.14827		22140.1	1.11294		22140.1	1.14726		22140.1	1.1671		22140.1	1.16347		22140.1	1.1629
22140.6	1.12914		22140.6	1.15556		22140.6	1.15982		22140.6	1.15828		22140.6	1.15909		22140.6	1.13881		22140.6	1.09938		22140.6	1.13913		22140.6	1.16037		22140.6	1.15743		22140.6	1.15598
22141.1	1.11651		22141.1	1.14678		22141.1	1.15116		22141.1	1.14999		22141.1	1.15116		22141.1	1.12811		22141.1	1.08701		22141.1	1.12724		22141.1	1.15177		22141.1	1.14973		22141.1	1.14895
22141.6	1.10491		22141.6	1.13649		22141.6	1.14346		22141.6	1.14222		22141.6	1.14353		22141.6	1.11786		22141.6	1.07355		22141.6	1.1174		22141.6	1.14394		22141.6	1.14248		22141.6	1.14148
22142.1	1.09333		22142.1	1.12595		22142.1	1.13556		22142.1	1.13344		22142.1	1.13519		22142.1	1.10704		22142.2	1.05908		22142.2	1.10464		22142.2	1.13367		22142.1	1.13392		22142.2	1.13168
22142.7	1.07977		22142.6	1.11651		22142.6	1.12535		22142.6	1.12519		22142.6	1.12742		22142.6	1.09721		22142.6	1.04926		22142.6	1.09604		22142.6	1.12604		22142.7	1.12411		22142.5	1.12446
22143.1	1.07217		22143.1	1.10643		22143.1	1.11641		22143.2	1.117		22143.1	1.11874		22143	1.08848		22143.1	1.03967		22143.1	1.0852		22143.1	1.11692		22143.1	1.11783		22143.2	1.11392
22143.8	1.05643		22143.7	1.09476		22143.7	1.10506		22143.8	1.1069		22143.7	1.10988		22143.8	1.07359		22143.7	1.02543		22143.7	1.0738		22143.8	1.10524		22143.7	1.10715		22143.7	1.1043
22144.2	1.04566		22144.2	1.08549		22144.2	1.09792		22144.1	1.10148		22144.2	1.10106		22144.2	1.06595		22144.2	1.01337		22144.2	1.06442		22144.2	1.09779		22144.4	1.09746		22144.2	1.09508
22144.7	1.03539		22144.7	1.07595		22144.7	1.0881		22144.7	1.09062		22144.6	1.09312		22144.7	1.05446		22144.7	1.00367		22144.7	1.05454		22144.8	1.08732		22144.8	1.0898		22144.6	1.08669
22145.1	1.02527		22145.2	1.06452		22145.2	1.07884		22145.1	1.08318		22145.2	1.08315		22145.2	1.04469		22145.2	0.99391		22145.2	1.04214		22145.2	1.07823		22145.1	1.08278		22145.2	1.07589
22145.7	1.01249		22145.7	1.05371		22145.7	1.06773		22145.7	1.07301		22145.7	1.0748		22145.7	1.03501		22145.6	0.9852		22145.6	1.03274		22145.6	1.06859		22145.7	1.0727		22145.7	1.06632
22146.1	1.00304		22146.2	1.04238		22146.1	1.05848		22146.1	1.06447		22146.2	1.06428		22146.2	1.02363		22146.2	0.97196		22146.2	1.021		22146.1	1.05792		22146.2	1.06261		22146.2	1.05619
22146.7	0.99148		22146.6	1.03187		22146.7	1.04772		22146.6	1.05422		22146.6	1.05558		22146.7	1.01251		22146.7	0.96339		22146.6	1.01141		22146.7	1.04669		22146.6	1.05412		22146.6	1.04644
22147.1	0.98165		22147.1	1.02029		22147.1	1.03807		22147.1	1.04436		22147.1	1.04511		22147.1	1.00301		22147.1	0.95512		22147.1	0.9985		22147.1	1.03725		22147.1	1.04388		22147.1	1.03576
22147.7	0.96765		22147.6	1.00879		22147.6	1.02568		22147.6	1.0338		22147.7	1.03327		22147.7	0.98918		22147.6	0.94648		22147.6	0.99021		22147.7	1.02468		22147.6	1.03153		22147.7	1.02304
22148.1	0.9584		22148.1	0.9944		22148.1	1.01378		22148.1	1.02035		22148.1	1.02254		22148.1	0.97999		22148.1	0.93671		22148.1	0.97706		22148.1	1.01277		22148.1	1.02004		22148.1	1.0117
22148.6	0.94682		22148.5	0.98323		22148.6	1.00034		22148.6	1.01		22148.6	1.01124		22148.6	0.96942		22148.6	0.92739		22148.6	0.96587		22148.6	0.99992		22148.5	1.00919		22148.6	0.99843
22149	0.93582		22149.1	0.96847		22149.1	0.98767		22149.1	0.99584		22149.1	0.99802		22149	0.95645		22149.1	0.91741		22149.1	0.95352		22149	0.98759		22149.1	0.9961		22149.1	0.9859
22149.6	0.9237		22149.6	0.9549		22149.6	0.97235		22149.6	0.98264		22149.6	0.98258		22149.6	0.94322		22149.6	0.90825		22149.6	0.94087		22149.6	0.97284		22149.6	0.98236		22149.6	0.97145
22150.1	0.91566		22150.1	0.9427		22150.1	0.96084		22150.1	0.97017		22150.1	0.97141		22150.1	0.93412		22150.1	0.90209		22150.1	0.93066		22150.1	0.95966		22150.1	0.9702		22150.1	0.95934
22150.6	0.90828		22150.6	0.93232		22150.6	0.94937		22150.6	0.95885		22150.6	0.96055		22150.6	0.92546		22150.6	0.89746		22150.6	0.92189		22150.6	0.94976		22150.6	0.95902		22150.6	0.94762
22151.1	0.90256		22151.1	0.92382		22151.1	0.93962		22151.1	0.94882		22151.1	0.94996		22151.1	0.91802		22151.1	0.89407		22151.1	0.91509		22151.1	0.93939		22151.1	0.94883		22151.1	0.93776
22151.6	0.89881		22151.6	0.91759		22151.6	0.93051		22151.6	0.94087		22151.6	0.94117		22151.6	0.9126		22151.6	0.89231		22151.6	0.91034		22151.6	0.93009		22151.6	0.9412		22151.6	0.92969
22152.1	0.89647		22152.1	0.91195		22152.1	0.92275		22152.1	0.93354		22152.1	0.93406		22152.1	0.90818		22152.1	0.89167		22152.1	0.90579		22152.1	0.92361		22152.1	0.93368		22152.1	0.92237
22152.6	0.89452		22152.6	0.90741		22152.6	0.91604		22152.6	0.92678		22152.6	0.92766		22152.6	0.9048		22152.6	0.89131		22152.6	0.90268		22152.5	0.91723		22152.6	0.92755		22152.6	0.91658
22153.1	0.89366		22153.1	0.90402		22153.1	0.91079		22153.1	0.92164		22153.1	0.92166		22153.1	0.90233		22153.1	0.89195		22153.1	0.9007		22153.1	0.91209		22153.1	0.92164		22153.1	0.91119
22153.5	0.89328		22153.6	0.90197		22153.6	0.90635		22153.6	0.91723		22153.6	0.91754		22153.6	0.9007		22153.6	0.89285		22153.6	0.89973		22153.6	0.90771		22153.6	0.91757		22153.6	0.90733
22154	0.89359		22154.1	0.90023		22154.1	0.90316		22154.1	0.91458		22154.1	0.91386		22154.1	0.89987		22154.1	0.89417		22154.1	0.89899		22154.1	0.90463		22154.1	0.91413		22154.1	0.90409
22154.6	0.89375		22154.6	0.89885		22154.6	0.90091		22154.6	0.91111		22154.6	0.91111		22154.6	0.899		22154.6	0.89579		22154.6	0.89855		22154.6	0.90166		22154.6	0.91151		22154.6	0.90126
22155.1	0.89483		22155.1	0.89813		22155.1	0.89878		22155.1	0.90881		22155	0.90936		22155.1	0.8984		22155.1	0.89733		22155.1	0.89852		22155	0.90026		22155.1	0.90892		22155.1	0.89896
22155.6	0.89571		22155.6	0.89742		22155.7	0.89756		22155.6	0.90807		22155.7	0.90706		22155.6	0.89849		22155.6	0.89813		22155.6	0.89852		22155.6	0.89871		22155.6	0.90751		22155.6	0.89833
22156.2	0.89628		22156.2	0.89715		22156.2	0.89624		22156.2	0.90673		22156.2	0.90608		22156.2	0.89853		22156.2	0.89956		22156.2	0.89806		22156.2	0.89813		22156.2	0.90612		22156.2	0.89683
22156.7	0.89723		22156.6	0.89706		22156.7	0.89612		22156.6	0.90603		22156.6	0.90539		22156.6	0.89856		22156.7	0.90039		22156.6	0.89847		22156.6	0.89689		22156.6	0.90524		22156.6	0.89626
22157.1	0.89807		22157.2	0.8967		22157.2	0.89597		22157.2	0.90534		22157.2	0.90505		22157.1	0.89867		22157.2	0.90121		22157.1	0.89871		22157.2	0.89687		22157.1	0.90471		22157.1	0.89632
22158.2	0.89924		22158.1	0.89726		22158.2	0.89669		22158.2	0.90614		22158.1	0.90494		22158.2	0.89895		22158.2	0.902		22158.2	0.89937		22158.1	0.89692		22158.1	0.90479		22158.2	0.89614
22159.1	0.9002		22159.1	0.89804		22159.1	0.89752		22159.1	0.90685		22159.1	0.90589		22159.1	0.90018		22159.1	0.90225		22159.1	0.90044		22159.1	0.89795		22159.1	0.905		22159.1	0.89689
22160.1	0.90072		22160.1	0.89892		22160.1	0.9		22160	0.90861		22160	0.90768		22160.1	0.90105		22160	0.90223		22160	0.90101		22160	0.89951		22160.1	0.90688		22160	0.89855
22161	0.90046		22161	0.90065		22161	0.902		22161	0.91126		22161	0.91009		22161.1	0.90231		22161	0.90161		22161	0.9022		22161	0.90171		22161	0.90952		22161	0.90062
22162	0.90119		22162	0.90263		22162	0.90553		22162	0.91463		22162	0.91321		22162	0.90426		22162	0.90123		22162	0.90338		22162	0.90527		22162.1	0.91238		22162	0.90342
22163.1	0.9025		22163.1	0.90534		22163.1	0.90836		22163.1	0.91715		22163.1	0.91638		22163	0.906		22163.1	0.90217		22163.1	0.90491		22163.1	0.90826		22163.1	0.91489		22163.1	0.90639
22164.2	0.9041		22164.3	0.90775		22164.2	0.91079		22164.3	0.91915		22164.2	0.91801		22164.2	0.90879		22164.2	0.90441		22164.3	0.90723		22164.3	0.91028		22164.3	0.91708		22164.3	0.90883
22165.2	0.90565		22165.3	0.9091		22165.3	0.91168		22165.2	0.92056		22165.3	0.91954		22165.2	0.91023		22165.2	0.90605		22165.3	0.90861		22165.3	0.91272		22165.3	0.91867		22165.3	0.9105
22166.3	0.90769		22166.3	0.91109		22166.2	0.91346		22166.3	0.92142		22166.3	0.92073		22166.3	0.91175		22166.2	0.90824		22166.2	0.91055		22166.3	0.91418		22166.3	0.91965		22166.3	0.91203
22167.3	0.9091		22167.2	0.91248		22167.2	0.91481		22167.3	0.92259		22167.3	0.92119		22167.2	0.91402		22167.3	0.91106		22167.3	0.91246		22167.2	0.91561		22167.3	0.92085		22167.3	0.91401
22168.2	0.91101		22168.3	0.91469		22168.2	0.91611		22168.3	0.92344		22168.2	0.92281		22168.2	0.91625		22168.1	0.91286		22168.2	0.91432		22168.3	0.91706		22168.3	0.92209		22168.3	0.91554
22169.2	0.91338		22169.2	0.91616		22169.2	0.91723		22169.2	0.92437		22169.2	0.92362		22169.2	0.91794		22169.2	0.91628		22169.2	0.91659		22169.1	0.91889		22169.2	0.92288		22169.2	0.91704
22170.1	0.91558		22170.2	0.91835		22170.1	0.91851		22170.1	0.92531		22170.2	0.92506		22170.2	0.92059		22170.1	0.91947		22170.1	0.91881		22170.1	0.92049		22170.1	0.92417		22170.1	0.91839
22171.1	0.91912		22171.1	0.92138		22171.2	0.91999		22171.2	0.92667		22171.2	0.92579		22171.1	0.92373		22171.2	0.92392		22171.2	0.92253		22171.2	0.92244		22171.2	0.92544		22171.2	0.92091

[truncated: 45 more sheets: Figure 5b, Figure 5c, Figure 5d, Figure 6a, Figure 6c, Figure 6d, Figure 6e, Figure 7b, Figure 7f, Figure 7g, Figure 7h, Supplementary Figure 3a, Supplementary Figure 3b, Supplementary Figure 4, Supplementary Figure 5, Supplementary Figure 7, Supplementary Figure 9, Supplementary Figure 10, Supplementary Figure 11a, Supplementary Figure 11b …]
